# Supplementary material for: Consumption of Dental Treatment in Patients with Inflammatory Bowel Disease, a Register Study
Source: PLoS One. 2015 Aug 12;10(8):e0134001. doi: 10.1371/journal.pone.0134001 (PMC4534207; doi:10.1371/journal.pone.0134001)
Supplement: S1 Dataset — (XLS) [file pone.0134001.s002.xls]

## Sheet: PLOS version.xls
ID #	Examination	X-ray	Caries	Perio	N2O2	Surgery	Implants	Endodotics	Oral phys	Fillings front	Fillings posterior	prostetics	Removable p	Implant p	ortodontics	Total number	Case (1),crtl (0)	diagnose year	Birth year	Diagnose Crohn (1), colitis (2)	Gender
1	1	1	0	1	0	0	0	0	1	2	2	0	0	0	0	8	1	1964	1941	1	1
2	2	1	0	1	0	2	0	0	0	0	0	0	0	0	0	6	1	1976	1941	2	1
3	1	1	0	0	0	0	0	0	0	1	2	0	0	0	0	5	1	1964	1942	1	1
4	7	0	2	4	0	0	0	1	0	2	0	4	0	0	0	20	1	1980	1942	1	1
5	0	0	0	0	0	0	0	0	0	0	0	0	0	0	0	0	1	1998	1942	1	1
6	2	1	0	1	0	0	0	0	0	3	0	0	0	0	0	7	1	1971	1942	1	1
7	2	1	0	1	0	0	0	0	0	0	2	2	0	0	0	8	1	1964	1942	2	1
8	2	0	0	0	0	1	1	0	0	0	1	2	0	0	0	7	1	1957	1942	2	1
9	1	1	0	0	0	1	0	0	0	2	1	0	0	0	0	6	1	1970	1942	2	1
10	6	2	3	2	0	0	0	2	0	5	0	11	0	0	0	31	1	1996	1942	1	1
11	3	0	0	6	0	0	0	0	0	0	3	0	0	0	0	12	1	2001	1942	1	1
12	0	0	0	0	0	0	0	0	0	0	0	0	0	0	0	0	1	1982	1942	1	1
13	3	2	1	0	0	0	0	0	0	0	0	0	0	0	0	6	1	1971	1942	2	1
14	2	0	0	3	0	0	0	0	0	1	2	0	0	0	0	8	1	1964	1942	1	1
15	4	0	0	3	0	0	0	0	0	0	0	0	0	0	0	7	1	1967	1942	2	1
16	2	1	0	0	0	0	0	2	0	0	2	0	0	0	0	7	1	1973	1942	1	1
17	1	0	0	0	0	0	0	0	0	0	1	0	0	0	0	2	1	1973	1942	1	1
18	0	0	0	0	0	0	0	0	0	0	0	0	0	0	0	0	1	1997	1942	1	1
19	6	0	1	4	0	0	0	0	0	0	0	0	0	0	0	11	1	1978	1942	2	1
20	6	3	0	1	0	3	4	0	0	1	2	0	0	0	0	20	1	1966	1942	2	1
21	3	0	2	0	0	0	0	0	0	0	4	0	0	0	0	9	1	1994	1942	1	1
22	2	0	0	0	0	0	0	0	0	1	1	0	0	0	0	4	1	1979	1942	2	1
23	1	0	3	0	0	0	0	0	0	0	0	0	0	0	0	4	1	1968	1942	1	1
24	2	0	0	1	0	0	0	0	0	0	0	0	0	0	0	3	1	1973	1942	1	1
25	0	0	0	0	0	0	0	0	0	0	0	0	0	0	0	0	1	1980	1942	1	1
26	2	1	0	0	0	0	0	0	1	0	0	0	0	0	0	4	1	1974	1942	2	1
27	5	0	0	4	0	0	0	1	0	1	2	2	0	0	0	15	1	1984	1942	2	1
28	4	0	2	0	0	0	0	0	0	0	0	0	0	0	0	6	1	1993	1942	1	1
29	2	0	0	2	0	0	0	0	0	0	1	0	0	0	0	5	1	1960	1942	2	1
30	5	3	2	3	0	0	0	4	0	0	1	0	0	0	0	18	1	1982	1942	2	1
31	4	0	1	4	0	0	0	0	0	1	3	1	0	0	0	14	1	1997	1942	1	1
32	2	0	2	0	0	0	0	2	0	2	0	0	0	0	0	8	1	1988	1942	1	1
33	6	0	1	0	0	0	0	0	0	5	0	1	0	0	0	13	1	1991	1942	1	1
34	0	0	0	0	0	0	0	0	0	0	0	0	0	0	0	0	1	1998	1942	1	1
35	5	2	0	2	0	0	0	0	0	1	3	0	0	0	0	13	1	1990	1942	1	1
36	3	1	0	1	0	0	0	0	0	0	0	1	1	0	0	7	1	1991	1942	1	1
37	2	0	0	0	0	0	0	0	0	0	0	0	0	0	0	2	1	1982	1942	2	1
38	4	1	3	1	0	0	0	0	0	1	1	1	0	0	0	12	1	1989	1942	1	1
39	2	0	0	4	0	1	0	1	0	0	3	0	0	0	0	11	1	1965	1942	2	1
40	2	0	1	1	0	0	0	0	0	0	1	0	0	0	0	5	1	1976	1942	1	1
41	0	0	0	0	0	0	0	0	0	0	0	0	0	0	0	0	1	1974	1942	1	1
42	4	0	0	2	0	0	0	0	0	1	5	0	0	0	0	12	1	1974	1942	2	1
43	3	0	2	0	0	0	0	1	0	0	2	0	0	0	0	8	1	1976	1943	1	1
44	5	2	0	0	0	1	0	0	0	0	0	0	0	0	0	8	1	1970	1943	1	1
45	3	0	0	2	0	0	0	0	0	0	0	1	0	0	0	6	1	1980	1943	1	1
46	3	1	1	2	0	0	0	0	0	2	1	0	0	0	0	10	1	1994	1943	1	1
47	3	0	0	1	0	0	0	0	0	0	0	0	0	0	0	4	1	1981	1943	1	1
48	0	0	0	0	0	5	0	0	0	0	0	0	2	0	0	7	1	1971	1943	1	1
49	2	1	1	1	0	0	0	0	0	2	0	0	0	0	0	7	1	1999	1943	1	1
50	2	1	2	0	0	0	0	0	0	0	0	0	0	0	0	5	1	1994	1943	1	1
51	2	0	0	0	0	0	0	0	0	1	1	0	0	0	0	4	1	1974	1943	1	1
52	7	2	0	1	0	1	0	0	0	0	1	1	0	0	0	13	1	1967	1943	2	1
53	1	0	0	1	0	0	0	0	0	0	0	0	0	0	0	2	1	1998	1943	1	1
54	1	0	1	1	0	0	0	0	0	0	0	0	0	0	0	3	1	1950	1943	2	1
55	3	1	0	3	0	1	0	3	0	2	3	0	0	0	0	16	1	1966	1943	2	1
56	3	0	0	4	0	0	0	0	0	0	1	0	1	0	0	9	1	1981	1943	1	1
57	2	0	0	1	0	0	0	0	0	0	1	0	0	0	0	4	1	1954	1943	2	1
58	3	1	1	0	0	0	0	0	0	1	0	8	0	0	0	14	1	1973	1943	1	1
60	4	2	0	4	0	0	0	0	0	1	2	0	0	0	0	13	1	1974	1943	2	1
61	3	0	0	7	0	1	0	0	0	3	5	6	1	0	0	26	1	1973	1943	1	1
62	3	0	2	0	0	1	0	1	0	0	6	0	0	0	0	13	1	1975	1943	1	1
63	1	0	0	0	0	0	0	0	0	0	1	0	0	0	0	2	1	1979	1943	1	1
64	2	0	1	6	0	1	0	0	0	2	0	0	1	0	0	13	1	1966	1943	2	1
65	0	0	0	0	0	0	0	0	0	0	0	0	0	0	0	0	1	1965	1943	1	1
66	3	1	0	2	0	0	0	0	0	0	5	0	0	0	0	11	1	1976	1943	1	1
67	3	1	0	1	0	0	0	0	0	2	1	1	0	0	0	9	1	1970	1943	2	1
68	5	2	2	3	0	0	0	6	0	5	11	7	0	0	0	41	1	1956	1943	2	1
69	2	0	2	0	0	0	0	0	0	0	0	0	0	0	0	4	1	2001	1943	1	1
70	3	2	2	0	0	0	0	0	0	0	1	1	0	0	0	9	1	1965	1943	2	1
71	3	2	0	3	0	3	3	5	0	0	0	6	9	0	0	34	1	1967	1943	2	1
72	4	2	0	1	0	0	0	0	0	0	1	2	0	0	0	10	1	1973	1943	1	1
73	2	0	0	1	0	0	0	0	0	0	0	2	0	0	0	5	1	1972	1943	1	1
74	6	0	0	4	0	0	0	0	0	0	2	0	0	0	0	12	1	1979	1943	2	1
75	7	4	3	1	0	1	0	0	0	0	1	2	2	0	0	21	1	1989	1943	1	1
76	12	4	0	6	0	6	2	0	0	0	1	5	11	6	0	53	1	1967	1943	1	1
77	0	0	0	0	0	0	0	0	0	0	0	0	0	0	0	0	1	1969	1943	2	1
78	3	0	0	2	0	0	0	0	0	0	0	0	0	0	0	5	1	1968	1943	1	1
79	11	0	2	5	0	2	0	0	0	2	5	0	0	0	0	27	1	1964	1943	1	1
80	3	3	0	0	0	0	0	0	0	1	3	0	0	0	0	10	1	2000	1943	1	1
81	2	0	0	1	0	0	0	0	0	1	2	0	0	0	0	6	1	1976	1943	2	1
82	3	0	0	3	0	1	0	0	0	2	6	0	0	0	0	15	1	1964	1943	1	1
83	10	6	1	2	0	1	0	6	0	2	1	0	0	0	0	29	1	1958	1943	1	1
84	3	0	3	0	0	0	0	0	0	2	1	0	0	0	0	9	1	1980	1943	2	1
85	5	0	0	4	0	0	0	0	0	0	0	4	0	0	0	13	1	1982	1944	1	1
86	0	0	0	0	0	0	0	0	0	0	0	0	0	0	0	0	1	1974	1944	2	1
87	2	1	0	2	0	0	0	0	0	1	1	0	0	0	0	7	1	1999	1944	1	1
88	6	4	2	2	0	1	0	0	0	0	2	0	0	0	0	17	1	1975	1944	1	1
89	0	0	0	0	0	0	0	0	0	0	0	0	0	0	0	0	1	1965	1944	2	1
90	6	3	1	1	0	2	0	1	1	0	3	0	0	0	0	18	1	1996	1944	1	1
91	5	0	1	2	0	0	0	0	0	0	2	2	0	0	0	12	1	1995	1944	1	1
92	0	0	0	0	0	0	0	0	0	0	0	0	0	0	0	0	1	1971	1944	1	1
93	5	4	1	1	0	1	0	1	0	0	2	0	0	0	0	15	1	1976	1944	2	1
94	1	0	0	0	0	0	0	0	0	2	0	0	0	0	0	3	1	1969	1944	1	1
95	2	0	0	2	0	0	0	0	0	1	2	0	0	0	0	7	1	1999	1944	1	1
96	7	2	0	1	0	2	1	0	0	0	0	0	0	0	0	13	1	2001	1944	1	1
97	3	0	0	2	0	0	0	0	0	0	0	0	0	0	0	5	1	1986	1944	2	1
98	0	0	0	0	0	0	0	0	0	0	0	0	0	0	0	0	1	1981	1944	1	1
99	3	1	1	1	0	2	0	2	0	1	0	2	0	0	0	13	1	1994	1944	1	1
100	2	0	1	0	0	0	0	0	0	1	1	0	0	0	0	5	1	1972	1944	2	1
101	3	0	0	3	0	0	0	0	0	2	2	0	0	0	0	10	1	1960	1944	2	1
102	9	1	0	2	0	0	0	0	0	0	3	0	0	0	0	15	1	1978	1944	1	1
103	1	0	0	0	0	0	0	0	0	0	2	0	0	0	0	3	1	1973	1944	2	1
104	2	1	0	1	0	1	0	0	0	0	0	0	0	0	0	5	1	1982	1944	1	1
105	4	2	0	0	0	0	0	0	0	0	1	0	0	0	0	7	1	1956	1944	1	1
106	5	0	0	3	0	0	0	0	0	0	1	0	0	0	0	9	1	1975	1944	2	1
107	2	0	0	2	0	0	0	0	0	0	0	0	0	0	0	4	1	1994	1944	1	1
108	3	0	0	2	0	1	0	0	0	0	1	4	0	0	0	11	1	1999	1944	1	1
109	2	0	0	2	0	0	0	0	0	0	3	0	0	0	0	7	1	1972	1944	2	1
110	1	1	0	0	0	0	0	0	0	0	0	0	0	0	0	2	1	1971	1944	1	1
111	4	0	4	0	0	0	0	0	0	0	2	0	0	0	0	10	1	1964	1944	2	1
112	2	1	0	1	0	0	0	0	0	0	0	0	0	0	0	4	1	1972	1944	1	1
113	2	0	0	3	0	0	0	0	0	0	0	0	0	0	0	5	1	1978	1944	2	1
114	4	0	2	5	0	0	0	0	0	0	0	0	0	0	0	11	1	1958	1944	1	1
115	5	3	0	0	0	1	0	0	0	1	0	1	0	0	0	11	1	1998	1944	1	1
116	2	1	0	2	0	3	0	0	1	9	1	6	0	0	0	25	1	1977	1944	2	1
117	2	0	0	0	0	0	0	0	0	0	1	0	0	0	0	3	1	1977	1944	2	1
118	1	0	0	1	0	0	0	3	0	0	2	0	0	0	0	7	1	1970	1944	2	1
119	0	0	0	0	0	0	0	0	0	0	0	0	0	0	0	0	1	1991	1944	1	1
120	1	1	0	2	0	0	0	0	0	0	0	0	0	0	0	4	1	1971	1944	2	1
121	0	0	0	0	0	0	0	0	0	0	0	0	0	0	0	0	1	1984	1944	1	1
122	4	0	1	2	0	0	0	0	0	2	3	1	0	0	0	13	1	1984	1944	2	1
123	4	1	1	2	0	0	0	1	1	0	1	7	0	0	0	18	1	1986	1944	1	1
124	1	0	0	0	0	0	0	0	0	0	0	0	0	0	0	1	1	1960	1944	1	1
125	2	0	0	6	0	0	0	0	0	0	1	0	0	0	0	9	1	1962	1944	2	1
126	4	1	3	0	0	0	0	0	0	1	2	0	0	0	0	11	1	1988	1944	1	1
127	4	1	0	2	0	0	0	0	0	1	4	0	0	0	0	12	1	1985	1944	2	1
128	3	1	4	0	0	0	0	0	0	0	1	1	0	0	0	10	1	1981	1944	2	1
129	2	1	0	0	0	4	0	0	0	2	0	0	0	0	0	9	1	1979	1944	1	1
130	0	0	0	0	0	0	0	0	0	0	0	0	0	0	0	0	1	1998	1944	1	1
131	4	1	0	5	0	0	0	0	0	0	0	0	0	0	0	10	1	1964	1944	1	1
132	1	0	0	0	0	0	0	0	0	1	2	0	0	0	0	4	1	1964	1944	2	1
133	3	0	0	3	0	0	0	0	0	0	1	1	0	0	0	8	1	1972	1944	1	1
134	2	1	2	0	0	0	0	0	0	0	0	0	0	0	0	5	1	1980	1944	1	1
135	4	0	4	0	0	1	0	0	0	0	2	0	0	0	0	11	1	1991	1944	1	1
136	5	0	0	1	0	0	0	0	0	0	2	0	0	0	0	8	1	1966	1944	1	1
137	1	1	0	1	0	0	0	0	0	1	2	0	0	0	0	6	1	1972	1944	1	1
138	5	0	4	0	0	0	0	0	0	0	2	0	0	0	0	11	1	1993	1944	1	1
139	0	0	0	0	0	0	0	0	0	0	0	0	0	0	0	0	1	1982	1944	1	1
140	4	1	1	1	0	0	0	0	0	0	1	0	0	0	0	8	1	1983	1945	2	1
141	5	2	2	0	0	0	0	2	0	2	1	5	0	0	0	19	1	1974	1945	1	1
142	2	1	0	2	0	2	0	0	0	6	3	0	0	0	0	16	1	1971	1945	1	1
143	3	1	0	2	0	0	0	0	0	1	5	0	0	0	0	12	1	1963	1945	2	1
144	3	0	0	1	0	0	0	0	0	2	2	1	0	0	0	9	1	1971	1945	1	1
145	3	0	1	2	0	5	0	0	0	0	0	0	2	0	0	13	1	1984	1945	1	1
146	1	1	0	1	0	0	0	0	0	0	1	0	0	0	0	4	1	1974	1945	2	1
147	0	0	0	0	0	0	0	0	0	0	0	0	0	0	0	0	1	1976	1945	1	1
148	5	2	0	3	0	0	0	0	0	2	0	5	0	0	0	17	1	1963	1945	1	1
149	5	0	0	4	0	0	0	0	0	0	0	0	0	0	0	9	1	1962	1945	1	1
150	4	1	0	3	0	0	0	0	0	0	3	0	0	0	0	11	1	1972	1945	1	1
151	3	0	0	2	0	0	0	0	0	2	0	0	0	0	0	7	1	1975	1945	1	1
152	4	0	0	1	0	0	0	0	0	0	1	0	0	0	0	6	1	1977	1945	2	1
153	5	0	0	1	0	0	0	2	0	0	3	0	0	0	0	11	1	1959	1945	2	1
154	5	0	0	3	0	0	0	0	0	0	0	2	0	0	0	10	1	2001	1945	1	1
155	8	3	1	8	0	1	0	0	8	0	0	0	8	0	0	37	1	1973	1945	2	1
156	2	1	0	0	0	0	0	0	0	2	0	0	0	0	0	5	1	1962	1945	1	1
157	2	0	0	0	0	0	0	0	0	0	0	0	0	0	0	2	1	2001	1945	1	1
158	0	0	0	0	0	0	0	0	0	0	0	11	1	0	0	12	1	1976	1945	1	1
159	0	0	0	0	0	0	0	0	0	0	0	0	0	0	0	0	1	1973	1945	1	1
160	3	1	2	0	0	1	0	0	0	0	6	1	0	0	0	14	1	1969	1945	1	1
161	3	0	2	0	0	0	0	0	0	0	1	0	0	0	0	6	1	1996	1945	1	1
162	6	0	0	0	0	0	0	0	0	1	2	2	0	0	0	11	1	1968	1945	1	1
163	1	0	0	1	0	0	0	0	0	0	0	0	0	0	0	2	1	1997	1945	1	1
164	0	0	0	0	0	0	0	0	0	0	0	0	0	0	0	0	1	1982	1945	1	1
165	4	0	1	0	0	0	0	0	0	0	3	1	0	0	0	9	1	1988	1945	1	1
166	5	6	0	3	0	3	0	0	0	0	4	4	0	0	0	25	1	1957	1945	2	1
167	2	0	0	2	0	0	0	0	0	0	1	0	0	0	0	5	1	1970	1945	2	1
168	2	2	0	0	0	5	0	0	0	0	0	0	0	0	0	9	1	1973	1945	2	1
169	1	1	0	2	0	0	0	0	0	0	1	0	0	0	0	5	1	1967	1945	2	1
170	6	1	0	1	0	0	0	0	0	3	5	0	0	0	0	16	1	2001	1945	1	1
171	12	4	0	9	0	1	0	2	0	2	0	1	0	0	0	31	1	1970	1945	1	1
172	0	0	0	0	0	0	0	2	0	0	5	0	0	0	0	7	1	1969	1945	2	1
173	0	0	0	0	0	0	0	0	0	0	0	0	0	0	0	0	1	1995	1945	1	1
174	5	1	0	4	0	0	0	2	0	0	3	3	0	0	0	18	1	1997	1945	2	1
175	2	0	2	0	0	0	0	0	0	0	0	0	0	0	0	4	1	1981	1945	2	1
176	6	1	1	4	0	0	0	1	0	0	2	4	0	0	0	19	1	1971	1945	1	1
177	1	0	1	0	0	0	0	0	0	0	0	0	0	0	0	2	1	1970	1945	1	1
178	4	0	0	4	0	0	0	0	0	0	0	0	0	0	0	8	1	1970	1945	2	1
179	2	0	0	3	0	0	0	0	0	3	0	0	0	0	0	8	1	1989	1945	2	1
180	3	2	0	4	0	1	0	2	0	1	0	3	0	0	0	16	1	1997	1945	1	1
181	3	0	0	1	0	0	0	0	0	0	1	0	0	0	0	5	1	1979	1945	1	1
182	2	0	0	2	0	0	0	0	0	0	0	0	0	0	0	4	1	2000	1945	1	1
183	2	0	0	1	0	0	0	0	0	0	1	1	0	0	0	5	1	1971	1945	2	1
184	1	0	0	0	0	1	0	0	0	0	1	6	0	0	0	9	1	1979	1945	1	1
185	2	0	0	0	0	0	0	0	0	0	0	0	0	0	0	2	1	1950	1945	1	1
186	4	0	0	4	0	0	0	0	0	0	0	1	0	0	0	9	1	1966	1945	1	1
187	2	1	0	0	0	0	0	0	0	0	1	0	0	0	0	4	1	1973	1945	1	1
188	3	0	2	0	0	0	0	0	0	1	2	0	0	0	0	8	1	1968	1945	1	1
189	1	1	0	1	0	0	0	0	0	3	2	2	0	0	0	10	1	1998	1945	1	1
190	4	0	0	0	0	0	0	0	0	0	2	0	0	0	0	6	1	1963	1945	2	1
191	2	0	0	1	0	0	0	0	0	1	0	0	2	0	0	6	1	1985	1945	1	1
192	2	0	2	3	0	0	0	0	0	0	1	0	0	0	0	8	1	1969	1946	1	1
193	1	0	0	0	0	0	0	0	0	0	0	0	0	0	0	1	1	1984	1946	1	1
194	3	1	2	0	0	0	0	0	0	1	3	1	0	0	0	11	1	1974	1946	2	1
195	1	0	0	1	0	0	0	0	0	0	0	0	0	0	0	2	1	1997	1946	1	1
196	2	0	2	0	0	0	0	0	0	0	1	0	0	0	0	5	1	1975	1946	2	1
197	6	2	0	4	0	0	0	1	0	1	0	0	0	0	0	14	1	1984	1946	1	1
198	3	0	2	0	0	0	0	0	0	0	0	1	0	0	0	6	1	1991	1946	1	1
199	0	0	0	0	0	0	0	0	0	0	0	0	0	0	0	0	1	1976	1946	1	1
200	0	0	0	0	0	0	0	0	0	0	0	0	0	0	0	0	1	1967	1946	1	1
201	5	2	0	2	0	0	0	0	0	0	3	0	0	0	0	12	1	1963	1946	1	1
202	1	0	1	0	0	3	0	0	0	0	1	0	1	0	0	7	1	1970	1946	1	1
203	1	0	0	0	0	0	0	0	0	1	0	0	0	0	0	2	1	1968	1946	2	1
204	4	0	0	8	0	0	3	1	0	1	13	2	0	0	0	32	1	1986	1946	1	1
205	3	1	2	0	0	1	0	1	0	1	3	0	0	0	0	12	1	1997	1946	1	1
206	2	0	0	0	0	0	0	0	0	0	0	0	0	0	0	2	1	1971	1946	1	1
207	3	0	1	0	0	0	0	0	0	0	3	0	0	0	0	7	1	1995	1946	1	1
208	1	0	0	1	0	1	0	0	0	0	0	0	0	0	0	3	1	1977	1946	1	1
209	2	0	0	6	0	0	0	0	0	0	4	0	0	0	0	12	1	1986	1946	2	1
210	2	2	2	1	0	0	0	0	0	2	6	0	0	0	0	15	1	1973	1946	2	1
211	2	2	1	0	0	0	0	0	0	0	0	0	1	0	0	6	1	1971	1946	1	1
212	2	1	0	2	0	0	0	0	0	0	1	0	0	0	0	6	1	1968	1946	2	1
213	2	1	0	1	0	1	0	0	0	0	1	0	0	0	0	6	1	1969	1946	2	1
214	1	0	0	1	0	0	0	0	0	0	0	0	0	0	0	2	1	1963	1946	1	1
215	3	3	1	2	0	1	0	0	0	1	3	0	1	0	0	15	1	1988	1946	1	1
216	7	2	1	4	0	2	0	0	0	3	0	2	0	0	0	21	1	1959	1946	1	1
217	1	0	0	1	0	0	0	0	0	0	3	0	0	0	0	5	1	1967	1946	1	1
218	1	0	0	0	0	0	0	0	0	0	0	0	0	0	0	1	1	1978	1946	2	1
219	4	3	0	1	0	0	0	0	0	1	0	2	0	0	0	11	1	1998	1946	1	1
220	2	0	1	0	0	0	0	0	0	0	0	1	0	0	0	4	1	1977	1946	1	1
221	1	0	0	1	0	0	0	0	0	0	2	0	0	0	0	4	1	1969	1946	1	1
222	3	0	2	1	0	0	0	0	0	0	3	3	0	0	0	12	1	1975	1946	2	1
223	1	0	0	0	0	0	0	0	0	2	0	0	0	0	0	3	1	1983	1946	1	1
224	4	0	1	0	0	0	0	0	0	0	1	0	0	0	0	6	1	1959	1946	2	1
225	0	0	0	0	0	0	0	0	0	0	2	0	0	0	0	2	1	1978	1946	2	1
226	3	0	0	3	0	0	0	0	0	0	1	0	0	0	0	7	1	1986	1946	2	1
227	3	0	0	1	0	0	0	0	0	0	0	2	0	0	0	6	1	1985	1946	1	1
228	9	3	1	5	0	0	0	0	0	0	1	1	0	0	0	20	1	1972	1946	1	1
229	3	0	1	1	0	1	0	0	0	9	6	2	1	0	0	24	1	1994	1946	1	1
230	5	0	3	1	0	0	0	0	0	1	0	0	0	0	0	10	1	1973	1946	1	1
231	1	0	0	0	0	0	0	0	0	0	0	0	0	0	0	1	1	1966	1946	2	1
232	4	3	0	2	0	0	0	0	0	0	1	1	0	0	0	11	1	1999	1946	1	1
233	6	3	0	6	0	4	0	0	0	0	2	4	0	0	0	25	1	1960	1946	2	1
234	13	6	0	2	0	2	0	0	0	0	1	5	0	3	0	32	1	1960	1946	2	1
235	3	0	0	0	0	0	0	1	0	0	3	1	0	0	0	8	1	1983	1946	1	1
236	3	0	1	0	0	0	0	0	0	1	2	1	0	0	0	8	1	1962	1946	2	1
237	3	0	2	0	0	0	0	0	0	1	2	0	0	0	0	8	1	1987	1946	1	1
238	2	0	4	0	0	0	0	0	0	1	1	0	0	0	0	8	1	1974	1946	1	1
239	0	0	0	0	0	0	0	0	0	0	0	0	0	0	0	0	1	1995	1946	1	1
240	6	0	0	4	0	0	0	0	0	0	3	0	0	0	0	13	1	1979	1946	2	1
241	0	0	0	0	0	0	0	0	0	0	1	0	0	0	0	1	1	1978	1946	2	1
242	4	1	0	3	0	2	1	0	0	0	0	0	0	0	0	11	1	1997	1946	1	1
243	3	0	1	3	0	0	0	0	0	2	0	0	0	0	0	9	1	1972	1947	2	1
244	0	0	0	0	0	0	0	0	0	0	0	0	0	0	0	0	1	1963	1947	1	1
245	0	0	0	0	0	0	0	0	0	0	0	0	0	0	0	0	1	1979	1947	2	1
246	2	0	0	0	0	0	0	4	0	0	0	0	1	0	0	7	1	1978	1947	1	1
247	2	0	0	4	0	0	0	1	0	1	5	7	0	0	0	20	1	1985	1947	1	1
248	2	1	0	0	0	2	0	0	0	2	0	0	0	0	0	7	1	1973	1947	1	1
249	2	0	2	0	0	0	0	0	0	0	3	0	0	0	0	7	1	1987	1947	1	1
250	5	0	1	4	0	0	0	1	0	2	3	0	0	0	0	16	1	1996	1947	1	1
251	3	0	1	1	0	1	0	1	0	0	5	0	0	0	0	12	1	1973	1947	2	1
252	3	0	0	3	0	0	0	0	0	0	0	0	0	0	0	6	1	1970	1947	2	1
253	2	0	0	0	0	0	0	0	0	0	2	0	0	0	0	4	1	1979	1947	1	1
254	4	0	4	0	0	0	0	0	0	0	2	0	0	0	0	10	1	1980	1947	2	1
255	5	1	0	3	0	0	0	0	0	0	6	0	0	0	0	15	1	1987	1947	1	1
256	10	8	0	3	0	1	2	2	0	1	2	0	0	0	0	29	1	1998	1947	1	1
257	0	0	0	0	0	0	0	0	0	0	0	0	0	0	0	0	1	1972	1947	2	1
258	2	0	0	1	0	0	0	0	0	0	0	0	0	0	0	3	1	1995	1947	1	1
259	3	0	1	0	0	0	0	0	0	0	0	0	0	0	0	4	1	1986	1947	1	1
260	2	1	0	0	0	1	0	0	0	0	2	0	0	0	0	6	1	1970	1947	2	1
261	12	9	0	5	0	1	0	0	0	1	8	0	0	0	0	36	1	1989	1947	1	1
262	9	4	9	1	0	0	0	0	0	0	4	0	0	0	0	27	1	1981	1947	2	1
263	0	1	0	0	0	0	1	0	0	0	0	0	1	1	0	4	1	1994	1947	1	1
264	3	0	3	0	0	0	0	0	0	0	3	0	0	0	0	9	1	1960	1947	1	1
265	7	1	0	1	0	0	0	4	0	0	3	0	0	0	0	16	1	1969	1947	1	1
266	3	2	0	0	0	0	0	1	0	2	2	1	0	0	0	11	1	1994	1947	1	1
267	0	0	0	0	0	0	0	1	0	0	0	0	0	0	0	1	1	1995	1947	1	1
268	10	1	0	4	0	1	0	0	0	2	1	1	0	0	0	20	1	1997	1947	1	1
269	5	3	0	1	0	0	0	0	0	1	1	1	0	0	0	12	1	1976	1947	1	1
270	2	0	2	0	0	0	0	0	0	0	0	0	0	0	0	4	1	1971	1947	1	1
271	2	0	7	0	0	0	0	0	0	2	4	0	0	0	0	15	1	1973	1947	1	1
272	2	1	1	0	0	0	0	0	0	2	1	0	0	0	0	7	1	1996	1947	1	1
273	2	1	0	1	0	0	0	0	0	0	1	0	0	0	0	5	1	1975	1947	2	1
274	3	0	1	2	0	0	0	0	0	0	2	0	0	0	0	8	1	1975	1947	1	1
275	5	0	0	3	0	0	0	0	0	0	2	0	0	0	0	10	1	1979	1947	2	1
276	0	0	0	0	0	0	0	0	0	0	0	0	0	0	0	0	1	1966	1947	1	1
277	3	1	0	1	0	0	0	0	0	0	0	0	0	0	0	5	1	1969	1947	1	1
278	2	0	1	1	0	0	0	0	0	0	0	0	0	0	0	4	1	1997	1947	1	1
279	6	2	0	2	0	1	2	4	0	3	4	0	0	0	0	24	1	1974	1947	1	1
280	0	0	0	0	0	0	0	0	0	0	0	0	0	0	0	0	1	1979	1947	2	1
281	3	0	0	0	0	0	0	0	0	0	3	0	0	0	0	6	1	2001	1947	1	1
282	4	0	0	2	0	0	0	0	0	0	3	0	0	0	0	9	1	1968	1947	1	1
283	3	1	0	1	0	1	0	0	0	0	1	0	0	0	0	7	1	1988	1947	1	1
284	0	0	0	0	0	0	0	0	0	0	0	0	0	0	0	0	1	1967	1947	1	1
285	2	0	0	1	0	0	0	1	0	0	0	1	0	0	0	5	1	1977	1947	1	1
286	4	0	2	2	0	0	0	0	0	3	1	2	0	0	0	14	1	1983	1947	1	1
287	5	1	0	4	0	0	0	1	0	0	2	0	0	0	0	13	1	1974	1947	2	1
288	5	0	2	1	0	0	0	0	0	0	4	0	0	0	0	12	1	1973	1947	2	1
289	1	0	0	0	0	0	0	0	0	0	1	0	0	0	0	2	1	1961	1947	2	1
290	2	0	0	4	0	0	0	0	0	0	3	1	0	0	0	10	1	1980	1947	1	1
291	3	2	1	6	0	2	0	4	0	0	6	11	0	0	0	35	1	1984	1947	1	1
292	3	1	1	1	0	0	0	2	0	0	2	2	0	0	0	12	1	1979	1947	1	1
293	3	0	0	2	0	0	0	0	0	1	1	1	0	0	0	8	1	1995	1947	1	1
294	2	0	0	0	0	0	0	0	0	0	1	0	0	0	0	3	1	1971	1947	1	1
295	2	1	0	2	0	0	0	0	0	0	1	0	0	0	0	6	1	1966	1947	1	1
296	3	1	0	3	0	0	0	0	0	0	0	1	0	0	0	8	1	1967	1947	2	1
297	4	1	0	3	0	0	0	0	0	3	5	0	0	0	0	16	1	1982	1947	2	1
298	2	0	1	1	0	0	0	0	0	0	0	0	0	0	0	4	1	1968	1947	1	1
299	2	0	0	2	0	0	0	0	0	0	0	0	0	0	0	4	1	1984	1947	2	1
300	4	2	0	4	0	0	0	0	0	0	0	7	0	0	0	17	1	1967	1947	2	1
301	2	1	0	4	0	0	0	0	0	1	0	0	0	0	0	8	1	1980	1948	2	1
302	2	0	0	3	0	1	0	0	0	0	0	0	0	0	0	6	1	1984	1948	2	1
303	3	1	0	0	0	1	0	0	0	0	0	0	0	0	0	5	1	1973	1948	2	1
304	1	0	0	0	0	0	0	0	0	0	5	0	0	0	0	6	1	1983	1948	1	1
305	1	0	0	1	0	0	0	0	0	0	0	0	0	0	0	2	1	1969	1948	1	1
306	3	1	2	2	0	1	0	0	1	4	2	3	0	0	0	19	1	1977	1948	1	1
307	2	0	0	3	0	0	0	0	0	1	0	0	0	0	0	6	1	1977	1948	1	1
308	4	0	0	2	0	2	1	0	0	0	1	0	0	0	0	10	1	1976	1948	1	1
309	2	0	2	1	0	0	0	0	0	0	0	0	0	0	0	5	1	1977	1948	2	1
310	3	1	0	0	0	1	0	0	0	0	0	0	0	0	0	5	1	1970	1948	1	1
311	3	0	2	0	0	0	0	0	0	0	1	0	0	0	0	6	1	1968	1948	2	1
312	3	1	1	1	0	3	0	1	0	0	1	0	11	0	0	22	1	1962	1948	1	1
313	2	0	1	0	0	0	0	0	0	0	2	0	0	0	0	5	1	1974	1948	1	1
314	4	2	0	2	0	1	0	0	0	0	0	4	0	0	0	13	1	1989	1948	1	1
315	0	1	0	4	0	0	0	0	0	0	1	0	0	0	0	6	1	1975	1948	2	1
316	1	0	0	0	0	0	0	0	0	0	0	0	1	0	0	2	1	1970	1948	2	1
317	2	1	0	0	0	0	0	0	0	0	0	1	0	0	0	4	1	1981	1948	1	1
318	8	1	0	10	0	0	1	1	0	1	4	1	0	0	0	27	1	1969	1948	1	1
319	2	0	0	0	0	1	0	0	0	1	1	2	0	0	0	7	1	1965	1948	1	1
320	1	0	0	4	0	0	0	0	0	0	0	0	6	0	0	11	1	1982	1948	2	1
321	9	0	0	4	0	0	0	0	0	0	1	0	0	0	0	14	1	1970	1948	2	1
322	0	0	0	0	0	0	0	0	0	0	0	0	0	0	0	0	1	1977	1948	1	1
323	4	0	0	4	0	0	0	0	0	0	2	1	0	0	0	11	1	1987	1948	1	1
324	2	0	0	3	0	0	0	0	0	0	1	0	0	0	0	6	1	1975	1948	2	1
325	1	0	0	0	0	0	0	0	0	0	1	0	0	0	0	2	1	1982	1948	2	1
326	9	2	0	4	0	1	0	0	0	0	2	0	0	0	0	18	1	1962	1948	2	1
327	2	1	0	2	0	0	0	0	0	1	1	0	0	0	0	7	1	1974	1948	2	1
328	1	0	2	0	0	0	0	0	0	0	0	0	0	0	0	3	1	1974	1948	2	1
329	10	6	0	2	0	1	1	2	0	2	3	1	0	0	0	28	1	1979	1948	2	1
331	8	1	0	5	0	3	0	0	0	0	0	0	0	0	0	17	1	1962	1948	1	1
332	2	0	4	0	0	0	0	0	1	0	0	0	0	0	0	7	1	1981	1948	1	1
333	7	0	11	0	0	0	0	0	0	4	10	0	0	0	0	32	1	1955	1948	2	1
334	1	0	0	0	0	0	0	0	0	0	0	0	8	0	0	9	1	1977	1948	1	1
335	5	1	0	3	0	0	0	0	0	0	2	0	0	1	0	12	1	1986	1948	1	1
336	1	1	0	1	0	0	0	0	0	0	0	0	0	0	0	3	1	1993	1948	1	1
337	0	0	0	0	0	0	0	0	0	0	0	0	0	0	0	0	1	1985	1948	1	1
338	5	0	0	7	0	0	0	0	0	0	2	0	0	0	0	14	1	1978	1948	2	1
339	3	0	0	3	0	0	0	0	0	1	0	0	0	0	0	7	1	1972	1948	2	1
340	4	0	0	4	0	0	0	1	0	1	0	1	0	0	0	11	1	1968	1948	1	1
341	4	1	0	2	0	0	0	0	0	0	1	1	0	0	0	9	1	1966	1948	2	1
342	1	1	0	0	0	0	0	0	0	0	2	0	0	0	0	4	1	1971	1948	2	1
344	3	0	0	0	0	0	0	0	0	0	4	0	0	0	0	7	1	1980	1948	1	1
345	1	0	1	0	0	0	0	0	0	0	0	0	0	0	0	2	1	1966	1948	1	1
346	2	1	0	6	0	3	0	0	0	4	3	0	1	0	0	20	1	1963	1948	1	1
347	2	2	0	1	0	1	0	0	0	0	0	0	0	0	0	6	1	1995	1948	1	1
348	1	0	0	0	0	0	0	0	0	0	1	0	0	0	0	2	1	1968	1948	1	1
349	2	0	0	2	0	0	0	0	0	0	3	0	0	0	0	7	1	1981	1948	1	1
350	1	0	0	2	0	0	0	0	0	0	0	0	0	0	0	3	1	1980	1948	1	1
351	4	1	0	3	0	0	0	3	0	0	1	2	0	0	0	14	1	1971	1948	2	1
352	2	0	0	0	0	0	0	0	0	0	3	0	0	0	0	5	1	1972	1948	1	1
353	3	4	0	2	0	1	0	0	0	0	0	1	0	0	0	11	1	1984	1948	1	1
354	2	1	0	0	0	0	0	0	0	0	2	0	0	0	0	5	1	1961	1948	1	1
355	3	2	0	1	0	0	0	0	0	0	1	0	0	0	0	7	1	1970	1948	1	1
356	4	0	0	2	0	1	0	0	0	0	0	1	0	0	0	8	1	1974	1948	1	1
357	0	0	6	1	0	0	0	0	1	0	0	0	0	0	0	8	1	1971	1948	1	1
358	3	0	0	0	0	0	0	1	0	0	0	1	0	0	0	5	1	1983	1948	2	1
359	1	0	1	0	0	0	0	1	0	1	0	0	0	0	0	4	1	2000	1948	1	1
360	3	1	0	2	0	0	0	0	0	2	0	0	0	0	0	8	1	1983	1948	1	1
361	3	0	2	0	0	0	0	0	0	0	1	1	0	0	0	7	1	1980	1948	2	1
362	5	1	1	3	0	0	0	0	0	0	1	1	0	3	0	15	1	1977	1948	1	1
363	6	1	0	2	0	0	0	0	0	0	4	0	0	0	0	13	1	1980	1948	2	1
364	2	0	0	0	0	0	0	0	0	0	0	0	0	0	0	2	1	1992	1948	1	1
365	5	2	0	0	0	5	0	0	0	4	0	0	1	0	0	17	1	1972	1949	1	1
366	3	0	1	1	0	0	0	2	0	1	0	0	0	0	0	8	1	2005	1949	2	1
367	2	0	0	0	0	0	0	0	0	0	2	1	0	0	0	5	1	1967	1949	1	1
368	3	0	0	2	0	0	0	0	0	0	3	0	0	0	0	8	1	1993	1949	1	1
369	2	0	1	0	0	0	0	0	0	0	1	1	0	0	0	5	1	1973	1949	1	1
370	1	0	0	1	0	0	0	0	0	2	0	0	0	0	0	4	1	1969	1949	2	1
371	1	0	0	2	0	0	0	1	0	0	0	0	0	0	0	4	1	1973	1949	2	1
372	2	1	0	0	0	1	0	0	0	0	3	0	0	0	0	7	1	1984	1949	1	1
373	3	1	0	4	0	0	0	0	0	0	0	1	0	0	0	9	1	1966	1949	2	1
374	2	1	0	2	0	0	0	0	0	3	1	0	0	0	0	9	1	1973	1949	1	1
375	3	1	2	0	0	0	0	0	0	0	3	0	0	0	0	9	1	1982	1949	2	1
376	4	2	0	1	0	1	0	0	0	1	1	0	0	0	0	10	1	1982	1949	1	1
377	0	0	0	0	0	0	0	0	0	0	0	0	0	0	0	0	1	1995	1949	1	1
378	3	0	0	2	0	0	0	0	0	1	0	0	0	0	0	6	1	1966	1949	2	1
379	7	2	0	0	0	3	0	11	0	1	0	1	3	3	0	31	1	1971	1949	1	1
380	1	0	1	0	0	1	0	0	0	0	2	0	0	0	0	5	1	1978	1949	1	1
381	1	0	0	0	0	0	0	0	0	1	0	0	0	0	0	2	1	1955	1949	2	1
382	1	0	1	0	0	0	0	0	0	0	0	0	0	0	0	2	1	1998	1949	1	1
383	2	0	0	1	0	0	0	0	0	5	2	0	0	0	0	10	1	1994	1949	1	1
384	2	0	0	0	0	0	0	0	0	0	0	0	0	0	0	2	1	1976	1949	1	1
385	2	0	2	0	0	0	0	0	0	0	1	0	0	0	0	5	1	1975	1949	1	1
386	2	2	0	0	0	0	0	0	0	0	0	9	0	0	0	13	1	1971	1949	1	1
387	2	0	0	0	0	0	0	0	0	0	3	0	0	0	0	5	1	2000	1949	1	1
388	6	0	3	0	0	0	0	0	0	1	0	2	0	0	0	12	1	1969	1949	1	1
389	2	0	0	2	0	0	0	0	0	0	0	0	0	0	0	4	1	2001	1949	1	1
390	0	0	0	0	0	0	0	0	0	0	0	0	0	0	0	0	1	1974	1949	1	1
391	2	1	1	0	0	1	0	0	0	1	3	0	0	0	0	9	1	1974	1949	1	1
392	2	1	0	2	0	0	0	0	0	0	0	5	0	0	0	10	1	1968	1949	1	1
393	3	1	1	1	0	0	0	0	0	0	1	0	0	0	0	7	1	1976	1949	2	1
394	0	0	0	1	0	0	0	0	0	0	0	0	0	0	0	1	1	1981	1949	2	1
395	4	0	0	3	0	0	0	0	0	0	4	0	0	0	0	11	1	1963	1949	1	1
396	1	0	2	1	0	0	0	0	0	0	1	0	0	0	0	5	1	2001	1949	1	1
397	2	0	0	0	0	2	0	1	0	1	3	4	0	0	0	13	1	1999	1949	1	1
398	2	0	0	1	0	0	0	0	0	0	1	0	0	0	0	4	1	1982	1949	1	1
399	2	1	0	1	0	0	0	0	0	0	1	0	0	0	0	5	1	1977	1949	1	1
400	10	2	0	3	0	0	1	0	0	6	5	3	0	2	0	32	1	1968	1949	1	1
401	3	1	2	1	0	0	0	1	0	2	0	0	0	0	0	10	1	1984	1949	1	1
402	4	0	2	2	0	0	0	0	0	1	3	0	0	0	0	12	1	1990	1949	2	1
403	4	1	1	0	0	0	0	2	0	0	1	0	0	0	0	9	1	2000	1949	1	1
404	2	0	0	0	0	0	0	0	0	0	0	0	0	0	0	2	1	1979	1949	1	1
405	1	0	0	2	0	1	0	0	1	0	0	0	0	0	0	5	1	1988	1949	1	1
406	6	0	0	0	0	0	0	1	0	8	3	4	0	0	0	22	1	1971	1949	1	1
407	2	0	0	0	0	0	0	0	0	4	0	1	0	0	0	7	1	1974	1949	1	1
408	3	0	0	2	0	0	0	0	0	5	1	0	0	0	0	11	1	1981	1949	2	1
409	1	1	0	0	0	1	0	0	0	0	0	0	0	0	0	3	1	1971	1949	1	1
410	1	0	0	0	0	2	0	0	0	0	3	0	0	0	0	6	1	1979	1949	1	1
411	5	0	0	0	0	2	1	0	0	0	0	2	0	0	0	10	1	1998	1949	1	1
412	0	0	0	0	0	0	0	0	0	0	0	0	0	0	0	0	1	1974	1949	1	1
413	2	0	0	0	0	0	0	0	0	1	1	0	0	0	0	4	1	1994	1949	1	1
414	3	0	0	2	0	0	0	0	0	0	0	0	0	1	0	6	1	1970	1949	2	1
415	2	0	2	1	0	0	0	0	0	0	0	0	0	0	0	5	1	1976	1949	2	1
416	9	2	0	12	0	0	0	1	0	1	1	0	0	0	0	26	1	1971	1950	1	1
417	4	0	0	0	0	0	0	0	0	1	3	2	0	0	0	10	1	1965	1950	1	1
418	4	2	0	5	0	1	0	3	1	0	0	0	0	0	0	16	1	1979	1950	1	1
419	3	0	2	0	0	0	0	0	0	0	1	0	0	0	0	6	1	1969	1950	1	1
420	6	1	1	3	0	0	0	0	0	6	9	0	0	0	0	26	1	1972	1950	1	1
421	3	2	0	1	0	0	0	0	0	0	0	1	0	0	0	7	1	1985	1950	2	1
422	2	0	1	0	0	0	0	0	0	2	0	0	0	0	0	5	1	1966	1950	1	1
423	2	0	0	2	0	0	0	0	0	0	0	0	0	0	0	4	1	1986	1950	1	1
424	5	1	0	9	0	0	0	0	0	0	1	0	0	0	0	16	1	1981	1950	1	1
425	0	0	0	0	0	0	0	0	0	0	0	0	0	0	0	0	1	1973	1950	1	1
426	7	2	2	1	0	1	3	0	0	1	4	1	0	0	0	22	1	1962	1950	1	1
427	4	0	0	3	0	0	0	0	0	0	2	1	0	0	0	10	1	1970	1950	1	1
428	0	0	0	0	0	0	0	0	0	0	0	0	0	0	0	0	1	1986	1950	1	1
429	5	0	0	0	0	0	0	0	0	1	5	1	0	0	0	12	1	1968	1950	1	1
430	2	0	0	0	0	0	0	0	0	1	4	0	0	0	0	7	1	1974	1950	1	1
431	12	3	1	11	0	0	0	0	0	2	1	1	0	0	0	31	1	1978	1950	2	1
432	1	0	0	3	0	0	0	0	0	0	2	0	0	0	0	6	1	1969	1950	1	1
433	0	0	0	0	0	0	0	0	0	0	0	0	0	0	0	0	1	1976	1950	2	1
434	4	0	0	5	0	0	0	0	0	0	1	0	0	0	0	10	1	1998	1950	1	1
435	0	1	0	0	0	2	0	0	0	0	0	9	0	0	0	12	1	1960	1950	2	1
436	3	0	0	5	0	0	0	0	0	0	0	0	0	0	0	8	1	1990	1950	1	1
437	6	1	0	6	0	0	0	2	0	1	2	1	0	0	0	19	1	1972	1950	2	1
438	6	0	0	6	0	0	0	0	0	0	2	0	0	0	0	14	1	1971	1950	1	1
439	9	3	0	6	0	1	1	2	0	1	1	4	0	3	0	31	1	1968	1950	1	1
440	0	0	0	0	0	0	0	0	0	0	0	0	0	0	0	0	1	1985	1950	1	1
441	1	1	0	0	0	2	0	0	0	3	2	0	8	0	0	17	1	1968	1950	2	1
442	1	0	0	2	0	0	0	0	0	0	1	0	0	0	0	4	1	1982	1950	2	1
443	0	0	0	0	0	0	0	0	0	0	0	0	0	0	0	0	1	1983	1950	2	1
444	0	0	0	0	0	0	0	0	0	0	0	0	0	0	0	0	1	1971	1950	2	1
445	5	0	1	2	0	0	0	0	0	1	0	0	0	0	0	9	1	1977	1950	1	1
446	4	0	0	3	0	0	0	0	0	0	3	0	0	0	0	10	1	2000	1950	1	1
447	2	0	0	0	0	0	0	0	0	0	0	0	0	0	0	2	1	1969	1950	1	1
448	5	4	1	1	0	0	0	1	1	3	2	2	0	0	0	20	1	1989	1950	1	1
449	5	0	0	3	0	0	0	0	0	1	8	0	1	0	0	18	1	1971	1950	1	1
450	1	0	0	0	0	1	0	0	0	0	1	0	0	0	0	3	1	1980	1950	1	1
451	6	1	0	3	0	1	0	3	1	0	0	0	0	0	0	15	1	1978	1950	1	1
452	3	0	2	1	0	0	0	0	0	0	0	0	0	0	0	6	1	1980	1950	2	1
453	8	2	0	4	0	1	0	0	0	0	4	1	0	0	0	20	1	1972	1950	1	1
454	1	1	1	0	0	0	0	0	0	0	1	0	0	0	0	4	1	1994	1950	1	1
455	4	2	0	4	0	1	0	0	0	0	1	0	0	0	0	12	1	1975	1950	2	1
456	1	1	0	0	0	0	0	0	0	0	1	1	1	0	0	5	1	1979	1950	1	1
457	9	2	0	3	0	1	2	0	0	0	0	0	1	0	0	18	1	1973	1950	1	1
458	0	0	0	0	0	0	0	0	0	0	0	0	1	0	0	1	1	1970	1950	1	1
459	2	0	0	0	0	0	0	0	0	2	0	0	0	0	0	4	1	2001	1950	1	1
460	7	1	0	2	0	0	0	2	0	0	1	0	0	0	0	13	1	1974	1950	2	1
461	2	1	0	1	0	0	0	0	0	0	2	1	0	0	0	7	1	1967	1950	1	1
462	2	0	0	2	0	0	0	0	0	0	3	0	0	0	0	7	1	1973	1950	2	1
463	6	2	0	5	0	0	0	0	0	0	4	0	0	0	0	17	1	1978	1950	1	1
464	2	0	0	2	0	0	0	0	0	0	0	1	0	0	0	5	1	1983	1951	2	1
465	2	0	2	0	0	0	0	0	0	0	0	0	0	0	0	4	1	1970	1951	1	1
466	2	0	0	2	0	0	0	0	0	0	1	0	0	0	0	5	1	1972	1951	1	1
467	2	0	1	0	0	0	0	0	0	1	2	0	0	0	0	6	1	1972	1951	2	1
468	0	0	0	0	0	0	0	0	0	0	0	0	0	0	0	0	1	1975	1951	1	1
469	2	1	2	0	0	0	0	0	0	0	1	0	0	0	0	6	1	1977	1951	1	1
470	3	0	3	0	0	0	0	0	0	0	1	0	0	0	0	7	1	1983	1951	1	1
471	0	0	0	0	0	0	0	0	0	0	0	0	0	0	0	0	1	1987	1951	1	1
472	1	0	0	2	0	0	0	0	0	0	0	0	0	0	0	3	1	1965	1951	2	1
473	3	2	0	2	0	0	0	0	0	1	0	0	0	0	0	8	1	1977	1951	2	1
474	2	0	2	0	0	0	0	0	0	0	2	0	0	0	0	6	1	1968	1951	2	1
475	2	1	0	1	0	1	0	0	0	1	0	0	0	0	0	6	1	1969	1951	1	1
476	3	1	0	0	0	0	0	2	0	0	0	0	0	0	0	6	1	1997	1951	1	1
477	2	2	0	4	0	0	0	1	0	1	1	0	0	0	0	11	1	1999	1951	1	1
478	1	0	1	0	0	0	0	1	0	1	2	0	0	0	0	6	1	1980	1951	2	1
479	3	0	0	2	0	0	0	0	0	0	0	0	0	0	0	5	1	1979	1951	1	1
480	3	1	2	0	0	0	0	0	0	0	0	0	0	0	0	6	1	1972	1951	1	1
481	0	0	0	0	0	0	0	0	0	0	0	0	0	0	0	0	1	1980	1951	1	1
482	2	0	0	2	0	0	0	0	0	4	4	0	0	0	0	12	1	1970	1951	1	1
483	2	1	1	0	0	0	0	0	0	0	0	0	0	0	0	4	1	1990	1951	1	1
484	5	3	0	3	0	1	0	0	0	3	5	2	0	0	0	22	1	2000	1951	1	1
485	3	2	0	3	0	2	0	0	0	0	2	0	0	0	0	12	1	1968	1951	2	1
486	0	0	0	0	0	0	0	0	0	0	0	0	0	0	0	0	1	1983	1951	1	1
487	0	0	0	0	0	0	0	0	0	0	0	0	0	0	0	0	1	1968	1951	1	1
488	1	0	1	3	0	0	0	0	0	0	0	0	0	0	0	5	1	1986	1951	1	1
489	1	0	0	1	0	0	0	0	0	0	0	0	0	0	0	2	1	1976	1951	1	1
490	7	1	0	8	0	0	0	1	0	0	1	2	0	0	0	20	1	1962	1951	1	1
491	10	2	2	1	0	0	0	7	0	0	7	0	0	0	0	29	1	1981	1951	2	1
492	2	0	2	0	0	0	0	0	0	0	0	0	0	0	0	4	1	1986	1951	1	1
493	5	0	0	5	0	0	0	0	0	0	0	0	0	0	0	10	1	1973	1951	1	1
494	2	0	2	0	0	0	0	0	1	0	7	0	0	0	0	12	1	1970	1951	1	1
495	1	0	0	0	0	0	0	0	0	0	1	0	0	0	0	2	1	1969	1951	2	1
496	4	0	0	3	0	0	0	0	0	1	5	0	0	0	0	13	1	1996	1951	1	1
497	1	0	0	1	0	0	0	0	0	0	0	0	0	0	0	2	1	1996	1951	1	1
498	5	1	0	2	0	5	1	0	0	0	1	0	1	3	0	19	1	1970	1951	1	1
499	1	0	0	0	0	0	0	0	0	0	0	0	0	0	0	1	1	1980	1951	1	1
500	4	1	6	0	0	0	0	0	0	0	2	4	0	0	0	17	1	1964	1951	1	1
501	2	1	3	0	0	0	0	0	0	0	1	0	0	0	0	7	1	1985	1951	1	1
502	4	0	1	2	0	0	0	1	0	1	1	3	0	0	0	13	1	1987	1951	1	1
503	2	0	2	0	0	0	0	0	0	0	0	0	0	0	0	4	1	1995	1951	1	1
504	4	1	1	1	0	0	0	0	0	2	0	0	0	0	0	9	1	1999	1951	1	1
505	1	0	0	0	0	0	0	0	0	1	0	0	0	0	0	2	1	1977	1951	2	1
506	3	0	0	2	0	1	0	0	0	0	1	1	0	0	0	8	1	1994	1951	1	1
507	2	0	0	2	0	0	0	0	0	0	0	0	0	0	0	4	1	1982	1951	1	1
508	0	0	0	0	0	0	0	0	0	0	0	0	0	0	0	0	1	1977	1951	1	1
509	1	0	0	1	0	0	0	0	0	0	0	0	0	0	0	2	1	1994	1951	1	1
510	7	2	0	4	0	2	3	0	0	0	0	0	0	3	0	21	1	1978	1951	1	1
511	0	0	0	0	0	0	0	0	0	0	0	0	0	0	0	0	1	1986	1952	1	1
512	4	2	1	2	0	0	0	0	0	0	4	0	0	0	0	13	1	1959	1952	2	1
513	8	0	0	5	0	0	0	0	0	0	0	1	0	0	0	14	1	1978	1952	2	1
514	2	0	0	2	0	0	0	0	0	0	0	0	0	0	0	4	1	1968	1952	1	1
515	3	1	0	3	0	0	0	0	0	0	2	0	0	0	0	9	1	1986	1952	1	1
516	4	1	0	4	0	1	0	0	0	0	1	0	0	0	0	11	1	1971	1952	1	1
517	2	0	2	0	0	0	0	0	0	0	2	0	0	0	0	6	1	1979	1952	1	1
518	3	0	1	0	0	1	0	0	0	0	0	0	0	0	0	5	1	1999	1952	1	1
519	2	1	0	1	0	0	0	1	0	0	1	0	0	0	0	6	1	1979	1952	1	1
520	1	0	4	0	0	0	0	0	0	0	0	0	0	0	0	5	1	1985	1952	1	1
521	4	0	0	4	0	0	0	0	0	0	0	0	0	0	0	8	1	1976	1952	2	1
522	3	1	0	3	0	0	0	0	0	0	3	1	0	0	0	11	1	1978	1952	2	1
523	3	0	0	4	0	3	0	1	0	0	0	0	2	0	0	13	1	1971	1952	1	1
524	2	1	1	0	0	0	0	0	0	0	0	0	0	0	0	4	1	1987	1952	1	1
525	3	2	2	4	0	0	0	0	1	1	7	2	0	0	0	22	1	1968	1952	2	1
526	0	0	0	0	0	0	0	0	0	0	0	0	0	0	0	0	1	1992	1952	1	1
527	1	0	0	0	0	0	0	2	0	1	3	0	0	0	0	7	1	1971	1952	1	1
528	2	0	0	0	0	1	0	0	0	0	0	0	0	0	0	3	1	1980	1952	2	1
529	5	0	0	0	0	0	0	0	0	0	0	0	0	0	0	5	1	1965	1952	1	1
530	3	2	0	3	0	0	0	0	0	0	2	0	0	0	0	10	1	1979	1952	2	1
531	0	0	0	0	0	0	0	0	0	0	0	0	0	0	0	0	1	1987	1952	1	1
532	1	0	0	0	0	0	0	0	0	0	1	0	0	0	0	2	1	1976	1952	2	1
533	1	0	0	2	0	0	0	0	0	0	1	1	0	0	0	5	1	1980	1952	2	1
534	2	0	2	0	0	0	0	0	0	1	1	1	0	0	0	7	1	1976	1952	2	1
535	0	1	0	1	0	9	0	0	0	0	0	0	0	0	0	11	1	1968	1952	1	1
536	1	0	0	0	0	0	0	0	0	0	0	0	0	0	0	1	1	1968	1952	2	1
537	1	1	0	1	0	0	0	1	0	0	0	2	0	0	0	6	1	1977	1952	1	1
538	1	0	1	0	0	0	0	0	0	0	1	0	0	0	0	3	1	1970	1952	1	1
539	2	0	0	0	0	0	0	0	0	0	0	0	0	0	0	2	1	1981	1952	2	1
540	1	0	1	0	0	0	0	0	0	0	0	0	0	0	0	2	1	1975	1952	2	1
541	0	0	0	0	0	0	0	0	0	0	0	0	0	0	0	0	1	1970	1952	2	1
542	3	1	0	0	0	0	0	0	0	0	2	0	0	0	0	6	1	1992	1952	1	1
543	4	0	0	3	0	2	0	0	0	4	1	0	0	0	0	14	1	1998	1952	1	1
544	5	1	0	4	0	0	0	0	0	0	0	0	0	0	0	10	1	1964	1952	2	1
545	0	0	0	0	0	0	0	0	0	0	0	0	0	0	0	0	1	1991	1952	1	1
546	0	0	0	0	0	0	0	0	0	0	0	0	0	0	0	0	1		1952	2	1
547	7	3	0	7	0	0	0	1	1	1	2	2	0	0	0	24	1	1981	1952	1	1
548	1	0	0	0	0	0	0	0	0	0	1	0	0	0	0	2	1	1993	1952	1	1
549	3	0	0	3	0	0	0	0	0	0	0	0	0	0	0	6	1	1969	1952	2	1
550	2	1	0	1	0	0	0	0	0	1	1	0	0	0	0	6	1	1981	1953	1	1
551	3	0	1	2	0	0	0	0	0	0	0	0	0	0	0	6	1	1972	1953	2	1
552	2	0	0	0	0	0	0	0	0	0	2	0	0	0	0	4	1	1981	1953	1	1
553	2	0	0	3	0	0	0	0	0	0	4	0	0	0	0	9	1	1974	1953	1	1
554	7	7	0	6	0	1	0	0	1	1	6	0	0	0	0	29	1	1987	1953	1	1
555	1	0	2	0	0	0	0	0	0	0	2	0	0	0	0	5	1	1977	1953	2	1
556	0	0	0	0	0	0	0	0	0	0	0	0	0	0	0	0	1	1967	1953	1	1
557	5	3	0	0	0	0	0	5	0	6	5	1	0	0	0	25	1	1968	1953	1	1
558	1	0	0	4	0	0	0	0	0	0	0	0	0	0	0	5	1	1982	1953	1	1
559	2	0	0	0	0	1	0	0	0	0	1	0	0	0	0	4	1	1987	1953	1	1
560	0	0	0	0	0	0	0	0	0	0	0	0	0	0	0	0	1	1976	1953	1	1
561	3	1	0	2	0	0	0	0	1	0	2	1	0	0	0	10	1	1979	1953	2	1
562	2	0	0	0	0	0	0	1	0	0	4	2	0	0	0	9	1	1982	1953	1	1
563	2	0	4	0	0	0	0	0	0	0	3	0	0	0	0	9	1	1977	1953	1	1
564	3	1	2	0	0	1	0	1	1	0	6	6	0	0	0	21	1	1969	1953	1	1
565	3	0	0	3	0	0	0	0	1	0	1	1	0	0	0	9	1	1967	1953	1	1
566	3	0	0	1	0	0	0	0	0	0	1	0	0	0	0	5	1	1978	1953	2	1
567	4	1	0	8	0	0	0	0	0	0	1	0	0	0	0	14	1	1999	1953	1	1
568	1	0	0	0	0	0	0	0	0	0	0	0	0	0	0	1	1	1993	1953	1	1
569	3	1	0	0	0	0	0	0	0	0	0	0	0	0	0	4	1	1991	1953	1	1
570	1	1	0	0	0	0	0	1	0	0	1	0	0	0	0	4	1	1998	1953	1	1
571	3	3	1	0	0	2	0	0	0	3	0	0	3	0	0	15	1	1979	1953	1	1
572	1	0	0	2	0	0	0	0	0	0	0	0	0	0	0	3	1	1981	1953	2	1
573	5	1	0	2	0	0	0	0	0	0	1	0	0	0	0	9	1	1966	1953	1	1
574	2	0	0	0	0	0	0	0	0	0	0	0	0	0	0	2	1	1967	1953	1	1
575	1	0	0	0	0	2	0	1	0	0	0	0	0	0	0	4	1	2000	1953	1	1
576	1	0	1	0	0	0	0	0	0	0	0	0	0	0	0	2	1	1992	1953	1	1
577	4	1	0	3	0	0	0	0	0	0	1	0	0	0	0	9	1	1973	1953	1	1
578	3	1	0	2	0	0	0	0	0	0	1	0	0	0	0	7	1	1972	1953	2	1
579	7	2	0	9	0	0	3	0	0	0	0	0	0	0	0	21	1	1996	1953	1	1
580	3	2	1	4	0	0	0	1	0	0	3	1	0	0	0	15	1	1995	1953	1	1
581	2	0	0	1	0	0	0	1	0	1	1	2	0	0	0	8	1	1962	1953	2	1
582	2	0	1	3	0	0	0	0	0	0	1	0	0	0	0	7	1	1979	1953	1	1
583	2	0	2	0	0	0	0	0	0	0	1	0	0	0	0	5	1	1999	1953	1	1
584	4	1	0	1	0	2	0	2	0	1	3	4	0	0	0	18	1	1990	1953	1	1
585	3	2	0	2	0	0	0	0	0	0	0	1	0	0	0	8	1	1995	1953	1	1
586	1	0	1	0	0	0	0	0	0	0	1	0	0	0	0	3	1	1972	1953	1	1
587	2	0	0	1	0	0	0	0	0	0	1	0	0	0	0	4	1	1978	1953	2	1
588	5	1	0	2	0	0	0	0	0	1	2	0	0	0	0	11	1	1991	1953	1	1
589	2	0	0	0	0	1	0	1	0	0	1	5	0	0	0	10	1	1977	1953	2	1
590	2	1	0	1	0	0	0	0	0	0	1	0	0	0	0	5	1	1983	1953	1	1
591	2	0	0	0	0	0	0	0	0	0	1	0	0	0	0	3	1	1966	1953	2	1
592	5	0	2	0	0	1	0	0	0	1	6	0	0	0	0	15	1	1979	1953	1	1
593	3	1	0	3	0	0	0	0	1	0	0	0	0	0	0	8	1	1975	1953	1	1
594	0	0	0	0	0	0	0	0	0	0	0	0	0	0	0	0	1	1993	1953	2	1
595	7	1	0	2	0	1	0	8	0	2	10	3	0	0	0	34	1	1996	1953	1	1
596	2	0	2	0	0	0	0	0	0	0	0	0	0	0	0	4	1	1966	1953	1	1
597	1	0	0	0	0	0	0	0	0	0	0	0	0	0	0	1	1	1983	1953	1	1
598	3	2	1	2	0	0	0	0	0	0	2	0	0	0	0	10	1	1972	1953	1	1
599	4	0	0	3	0	0	0	0	0	0	1	0	0	0	0	8	1	1983	1953	2	1
600	5	1	0	3	0	1	0	0	0	0	4	0	0	0	0	14	1	1973	1953	2	1
601	6	2	0	3	0	0	0	0	0	0	1	2	0	0	0	14	1	1996	1953	1	1
602	0	0	0	0	0	0	0	0	0	0	0	0	0	0	0	0	1	1983	1954	2	1
603	2	0	0	5	0	0	0	0	0	0	1	0	0	0	0	8	1	1980	1954	1	1
604	1	0	0	4	0	0	0	0	0	0	0	0	0	0	0	5	1	1997	1954	1	1
605	2	1	1	0	0	1	0	0	0	1	5	2	0	0	0	13	1	1962	1954	2	1
606	8	1	0	4	0	0	0	6	0	6	1	7	0	0	0	33	1	1973	1954	1	1
607	2	0	0	0	0	0	0	0	0	0	1	0	0	0	0	3	1	1969	1954	1	1
608	2	0	2	0	0	0	0	1	1	0	3	2	0	0	0	11	1	1969	1954	1	1
609	2	1	0	0	0	0	0	0	0	2	0	0	0	0	0	5	1	1967	1954	2	1
610	4	1	2	0	0	1	0	0	0	0	1	7	0	0	0	16	1	1995	1954	1	1
611	0	0	0	0	0	0	0	0	0	0	0	0	0	0	0	0	1	1963	1954	1	1
612	2	0	0	0	0	0	0	0	0	0	0	0	0	0	0	2	1	1977	1954	2	1
613	7	1	0	2	0	0	0	0	0	0	7	0	0	0	0	17	1	1969	1954	2	1
614	0	0	0	0	0	0	0	0	0	0	0	0	0	0	0	0	1	1980	1954	1	1
615	3	1	0	3	0	0	0	0	0	0	2	2	0	0	0	11	1	1985	1954	1	1
616	0	0	0	0	0	0	0	0	0	0	0	0	0	0	0	0	1	1977	1954	2	1
617	4	0	0	2	0	0	0	0	0	0	2	0	0	0	0	8	1	1972	1954	1	1
618	3	0	2	0	0	0	0	0	0	0	1	0	0	0	0	6	1	1990	1954	1	1
619	3	0	0	0	0	0	0	0	0	0	0	0	0	0	0	3	1	1983	1954	1	1
620	2	2	2	0	0	0	0	0	0	0	1	1	0	0	0	8	1	1983	1954	1	1
621	2	0	0	2	0	0	0	0	0	1	2	0	0	0	0	7	1	1972	1954	1	1
622	0	0	0	0	0	0	0	0	0	0	0	0	0	0	0	0	1	1974	1954	1	1
623	4	0	1	1	0	0	0	0	0	0	0	0	0	0	0	6	1	1975	1954	1	1
624	2	0	0	1	0	0	0	0	0	2	0	0	0	0	0	5	1	1991	1954	1	1
625	2	0	0	0	0	0	0	0	0	0	3	0	0	0	0	5	1	1960	1954	2	1
626	6	1	0	0	0	0	0	0	0	1	5	0	0	0	0	13	1	1988	1954	1	1
627	4	0	0	4	0	0	0	0	0	0	0	0	0	0	0	8	1	1970	1954	2	1
628	8	3	1	3	0	0	0	0	0	4	4	0	0	0	0	23	1	1983	1954	1	1
629	3	1	0	1	0	0	0	0	0	0	4	0	0	0	0	9	1	1975	1954	1	1
630	7	0	0	7	0	2	0	0	0	1	2	0	0	0	0	19	1	1972	1954	1	1
631	5	0	1	2	0	0	0	0	0	0	3	0	0	0	0	11	1	1996	1954	1	1
632	0	0	0	0	0	0	0	0	0	0	0	0	0	0	0	0	1	1982	1954	2	1
633	4	0	4	0	0	0	0	0	0	0	1	1	0	0	0	10	1	1969	1954	1	1
634	7	2	2	1	0	0	1	0	0	0	1	3	0	0	0	17	1	1974	1954	2	1
635	0	0	0	1	0	0	0	0	0	0	0	2	0	0	0	3	1	1975	1954	1	1
636	2	0	1	1	0	0	0	0	0	1	8	0	0	0	0	13	1	2000	1954	1	1
637	4	4	0	0	0	1	0	0	0	0	0	0	0	0	0	9	1	1970	1954	1	1
638	4	0	0	5	0	0	0	0	1	1	1	6	0	4	0	22	1	1978	1954	1	1
639	5	2	0	1	0	0	0	0	0	0	1	1	0	0	0	10	1	1983	1954	2	1
640	4	0	1	0	0	0	1	1	0	3	1	0	0	0	0	11	1	1987	1954	1	1
641	2	0	0	3	0	0	0	0	0	0	0	0	0	0	0	5	1	1971	1954	2	1
642	1	0	0	0	0	0	0	0	0	0	2	0	0	0	0	3	1	1981	1954	1	1
643	2	2	0	0	0	0	0	0	0	0	3	0	0	0	0	7	1	1985	1954	1	1
644	4	0	4	0	0	0	0	0	0	0	0	0	0	0	0	8	1	1997	1954	1	1
645	3	1	2	1	0	0	0	0	0	0	4	4	0	0	0	15	1	1991	1954	1	1
646	2	0	0	1	0	0	0	0	0	0	0	0	0	0	0	3	1	1974	1954	1	1
647	0	0	0	0	0	1	0	0	0	0	0	0	25	0	0	26	1	2001	1954	1	1
648	2	0	2	0	0	0	0	0	0	0	1	0	0	0	0	5	1	1983	1955	2	1
649	1	1	0	2	0	0	0	0	1	0	1	1	0	0	0	7	1	1992	1955	1	1
650	2	0	4	0	0	0	0	0	0	0	0	0	0	0	0	6	1	1975	1955	2	1
651	3	0	0	2	0	0	0	0	0	1	1	0	0	0	0	7	1	1959	1955	2	1
652	3	2	0	4	0	6	0	0	0	1	0	0	0	0	0	16	1	2001	1955	1	1
653	0	0	0	0	0	0	0	0	0	0	0	0	0	0	0	0	1	1971	1955	1	1
654	4	0	0	3	0	0	0	0	0	1	1	0	0	0	0	9	1	1972	1955	1	1
655	2	1	0	0	0	0	0	0	0	3	4	1	0	0	0	11	1	1972	1955	1	1
656	0	0	0	0	0	0	0	0	0	0	0	0	0	0	0	0	1	1992	1955	1	1
657	9	3	2	1	0	7	0	0	0	2	4	20	0	0	0	48	1	1989	1955	1	1
658	4	1	0	2	0	0	0	0	0	2	3	0	0	0	0	12	1	1992	1955	1	1
659	4	0	0	2	0	1	0	0	0	0	1	0	0	0	0	8	1	1977	1955	2	1
660	2	0	1	0	0	0	0	0	0	2	1	5	0	0	0	11	1	1998	1955	2	1
661	2	0	0	2	0	0	0	0	0	0	5	0	0	0	0	9	1	1985	1955	2	1
662	2	0	0	0	0	0	0	0	0	1	1	0	0	0	0	4	1	1976	1955	2	1
663	0	0	0	0	0	0	0	0	0	0	0	0	0	0	0	0	1	1971	1955	2	1
664	2	0	0	0	0	0	0	0	0	0	2	0	0	0	0	4	1	1989	1955	1	1
665	2	0	2	0	0	0	0	0	0	6	0	0	0	0	0	10	1	1980	1955	2	1
666	1	1	0	1	0	0	0	0	0	0	0	0	0	0	0	3	1	1975	1955	1	1
667	3	0	1	0	0	0	0	0	0	0	1	0	0	0	0	5	1	1972	1955	1	1
668	3	0	0	2	0	0	0	0	0	0	0	0	0	0	0	5	1	1982	1955	1	1
669	4	1	0	1	0	1	0	0	0	0	1	0	0	0	0	8	1	1981	1955	1	1
670	2	0	0	2	0	0	0	0	0	0	0	0	0	0	0	4	1	1969	1955	2	1
671	3	0	0	1	0	0	0	0	0	0	3	1	0	0	0	8	1	1979	1955	1	1
672	6	1	0	3	0	2	0	0	0	0	0	0	0	0	0	12	1	1977	1955	2	1
673	0	0	0	0	0	0	0	0	0	0	0	0	0	0	0	0	1	1978	1955	2	1
674	0	0	0	0	0	0	0	0	0	0	0	0	0	0	0	0	1	1965	1955	1	1
675	5	0	0	8	0	0	0	0	0	0	1	0	0	0	0	14	1	2003	1955	2	1
676	6	0	0	5	0	0	0	0	0	1	8	0	0	0	0	20	1	1979	1955	2	1
677	1	0	0	1	0	0	0	0	0	1	1	0	0	0	0	4	1	1976	1955	2	1
678	4	0	0	6	0	0	0	0	0	0	0	0	0	0	0	10	1	1971	1955	2	1
679	1	0	2	2	0	0	0	0	0	0	0	0	0	0	0	5	1	1969	1955	2	1
680	2	1	0	1	0	3	0	0	0	0	0	0	0	0	0	7	1	1982	1955	2	1
681	3	0	0	4	0	0	0	0	0	0	1	0	0	0	0	8	1	1980	1955	2	1
682	3	0	2	1	0	0	0	0	0	0	0	0	0	0	0	6	1	1980	1955	2	1
683	4	2	2	3	0	0	0	0	0	0	3	0	0	0	0	14	1	1978	1955	1	1
684	1	0	0	0	0	0	0	0	0	0	2	0	0	0	0	3	1	1978	1955	1	1
685	2	0	0	0	0	0	0	0	0	3	3	0	0	0	0	8	1	1979	1955	1	1
686	6	1	2	0	0	0	1	1	0	0	2	1	0	0	0	14	1	2001	1955	1	1
687	1	0	0	0	0	0	0	0	0	0	1	0	0	0	0	2	1	1984	1955	1	1
688	2	4	1	1	0	0	0	1	0	1	9	4	0	0	0	23	1	1973	1955	2	1
689	4	0	0	3	0	0	0	0	0	0	2	0	0	0	0	9	1	1983	1955	1	1
690	3	0	0	2	0	0	0	1	0	0	3	0	0	0	0	9	1	1985	1955	1	1
691	2	0	0	0	0	0	0	0	0	0	1	0	0	0	0	3	1	1978	1955	1	1
692	0	0	0	2	0	0	0	0	0	0	3	0	0	0	0	5	1	1969	1955	2	1
693	0	0	0	0	0	0	0	0	0	0	0	0	0	0	0	0	1	1985	1955	1	1
694	1	0	1	0	0	0	0	0	0	0	0	0	0	0	0	2	1	1986	1955	1	1
695	2	0	0	2	0	0	0	0	0	0	0	0	0	0	0	4	1	1977	1955	1	1
696	3	1	0	3	0	0	0	0	0	0	2	0	0	0	0	9	1	1996	1955	1	1
697	4	2	2	0	0	0	0	0	0	0	2	1	0	0	0	11	1	1975	1955	1	1
698	3	0	0	3	0	0	0	0	0	0	2	0	0	0	0	8	1	1962	1955	2	1
699	0	0	0	0	0	0	0	0	0	0	1	0	0	0	0	1	1	1978	1956	1	1
700	2	0	0	3	0	0	0	0	0	2	0	0	0	0	0	7	1	1991	1956	1	1
701	2	1	0	4	0	0	0	0	0	0	3	0	0	0	0	10	1	1982	1956	1	1
702	2	2	0	6	0	0	0	0	0	0	1	1	0	0	0	12	1	1986	1956	1	1
703	1	0	0	0	0	0	0	0	0	0	0	0	0	0	0	1	1	1997	1956	1	1
704	0	0	0	0	0	0	0	0	0	0	0	0	0	0	0	0	1	1982	1956	2	1
705	0	0	0	0	0	0	0	0	0	0	0	0	0	0	0	0	1	1981	1956	1	1
706	1	0	0	2	0	2	0	0	0	0	1	7	0	0	0	13	1	1972	1956	2	1
707	0	0	0	0	0	0	0	0	0	0	0	0	0	0	0	0	1	1989	1956	1	1
708	3	0	0	2	0	0	0	0	0	0	1	0	0	0	0	6	1	1980	1956	1	1
709	0	0	0	0	0	0	0	0	0	0	0	0	0	0	0	0	1	1991	1956	1	1
710	4	1	1	1	0	1	0	2	1	0	4	0	0	0	0	15	1	1971	1956	2	1
711	3	3	0	2	0	1	1	3	0	0	0	11	0	0	0	24	1	1984	1956	2	1
712	2	1	0	1	0	0	0	0	0	0	2	0	0	0	0	6	1	1990	1956	1	1
713	4	2	0	7	2	0	0	7	0	0	4	0	0	0	0	26	1	2000	1956	2	1
714	3	1	0	1	0	0	0	2	0	2	4	0	0	0	0	13	1	1999	1956	1	1
715	2	0	2	0	0	0	0	0	0	0	0	0	0	0	0	4	1	1978	1956	1	1
716	2	0	0	1	0	0	0	0	0	0	0	0	0	0	0	3	1	1974	1956	2	1
717	2	0	2	0	0	0	0	0	0	0	0	0	0	0	0	4	1	1979	1956	2	1
718	2	0	2	0	0	0	0	0	0	1	0	0	0	0	0	5	1	1982	1956	1	1
719	0	0	0	0	0	0	0	0	0	0	0	0	0	0	0	0	1	1984	1956	1	1
720	5	0	0	1	0	0	0	1	0	0	5	2	0	0	0	14	1	1971	1956	1	1
721	4	0	0	2	0	0	0	0	0	3	3	0	0	0	0	12	1	1971	1956	2	1
722	0	0	0	0	0	0	0	0	0	0	0	0	0	0	0	0	1	1979	1956	1	1
723	0	0	0	0	0	0	0	0	0	0	0	0	0	0	0	0	1	1979	1956	2	1
724	2	0	1	1	0	0	0	0	0	0	0	0	0	0	0	4	1	1980	1956	1	1
725	5	0	0	2	0	0	0	0	0	0	0	2	0	0	0	9	1	1985	1956	1	1
726	4	1	0	4	0	1	0	0	0	0	1	0	0	0	0	11	1	1967	1956	2	1
727	4	0	0	6	0	0	0	0	0	1	2	0	0	0	0	13	1	1991	1956	1	1
728	2	0	2	0	0	0	0	0	0	0	2	0	0	0	0	6	1	1986	1956	1	1
729	1	0	0	0	0	0	0	0	0	0	2	0	0	0	0	3	1	1991	1956	1	1
730	0	0	0	0	0	0	0	0	0	0	0	0	0	0	0	0	1	1971	1956	1	1
731	6	3	1	6	0	0	0	2	0	0	2	0	0	0	0	20	1	1994	1956	1	1
732	2	0	0	2	0	0	0	0	1	0	0	0	0	0	0	5	1	1983	1956	2	1
733	5	2	2	0	0	1	0	1	0	0	4	0	0	0	0	15	1	1998	1956	1	1
734	3	0	1	2	0	0	0	0	0	0	3	0	0	0	0	9	1	1975	1956	2	1
735	1	1	0	0	0	1	0	0	0	0	0	0	0	0	0	3	1	1996	1956	1	1
736	3	1	0	2	0	0	0	0	0	0	0	0	0	0	0	6	1	1970	1956	2	1
737	3	0	0	2	0	0	0	0	0	0	1	0	0	0	0	6	1	1991	1956	1	1
738	2	0	0	2	0	0	0	0	0	0	1	0	0	0	0	5	1	1989	1956	1	1
739	2	0	1	0	0	0	0	0	0	1	1	1	0	0	0	6	1	1975	1956	1	1
740	4	0	0	5	0	1	0	0	0	0	4	0	0	0	0	14	1	1987	1956	1	1
741	1	0	0	1	0	0	0	0	0	0	1	0	0	0	0	3	1	1988	1956	2	1
742	3	0	0	1	0	0	0	0	0	0	1	0	0	0	0	5	1	1980	1956	1	1
743	0	0	0	0	0	0	0	0	0	0	0	0	0	0	0	0	1	1964	1956	2	1
744	1	0	0	1	0	0	0	0	0	0	1	0	0	0	0	3	1	1991	1956	1	1
745	18	5	4	5	0	0	0	0	0	5	15	0	0	0	0	52	1	1972	1956	1	1
746	4	0	0	2	0	0	0	0	0	0	1	0	0	0	0	7	1	1978	1957	1	1
747	3	0	0	3	0	0	0	0	0	0	1	0	0	0	0	7	1	1991	1957	1	1
748	2	0	2	0	0	0	0	0	0	1	1	0	0	0	0	6	1	1978	1957	1	1
749	1	1	0	2	0	0	0	0	0	0	0	0	0	0	0	4	1	1977	1957	1	1
750	2	0	0	5	0	0	0	0	0	0	0	0	0	0	0	7	1	1979	1957	1	1
751	4	0	0	2	0	0	0	0	0	0	1	0	0	0	0	7	1	1973	1957	1	1
752	0	0	0	0	0	0	0	0	0	0	0	0	0	0	0	0	1	1975	1957	1	1
753	1	0	1	0	0	2	0	0	1	1	1	0	0	0	0	7	1	1986	1957	1	1
754	1	0	0	0	0	3	0	0	0	0	0	0	0	0	0	4	1	1979	1957	2	1
755	2	0	2	0	0	0	0	0	0	0	0	0	0	0	0	4	1	1977	1957	1	1
756	6	3	0	3	0	0	0	0	0	2	6	5	0	0	0	25	1	1972	1957	2	1
757	0	0	0	0	0	0	0	0	0	0	0	0	0	0	0	0	1	1995	1957	2	1
758	1	1	0	1	0	0	0	0	0	0	2	0	0	0	0	5	1	1988	1957	1	1
759	1	0	0	0	0	0	0	0	0	0	0	0	0	0	0	1	1	1987	1957	2	1
760	1	0	0	0	0	0	0	0	0	0	1	0	0	0	0	2	1	1987	1957	2	1
761	3	0	0	1	0	1	0	0	0	0	1	0	0	0	0	6	1	1994	1957	1	1
762	4	2	2	0	0	0	0	0	0	0	3	1	0	0	0	12	1	1973	1957	2	1
763	0	0	0	0	0	0	0	0	0	0	1	2	0	0	0	3	1	1982	1957	2	1
764	1	0	0	0	0	0	0	0	0	0	1	0	0	0	0	2	1	1973	1957	1	1
765	6	3	0	2	0	1	1	0	0	0	0	0	2	1	0	16	1	1997	1957	1	1
766	5	3	1	2	0	1	0	0	0	1	8	0	0	0	0	21	1	1992	1957	1	1
767	4	0	0	2	0	0	0	0	0	0	0	0	0	0	0	6	1	1994	1957	1	1
768	4	0	1	2	0	0	0	0	0	0	2	1	0	0	0	10	1	1966	1957	1	1
769	0	0	0	0	0	0	0	0	0	0	0	0	0	0	0	0	1	1996	1957	1	1
770	0	0	0	0	0	0	0	0	0	0	0	0	0	0	0	0	1	1967	1957	2	1
771	2	1	0	2	0	0	0	1	0	0	1	0	0	0	0	7	1	1981	1957	2	1
772	4	0	2	2	0	0	0	0	0	0	0	0	0	0	0	8	1	1983	1957	2	1
773	2	0	2	0	0	0	0	0	0	0	0	0	0	0	0	4	1	1969	1957	2	1
774	2	0	0	3	0	0	0	0	0	0	1	1	0	0	0	7	1	1967	1957	1	1
775	2	0	1	1	0	0	0	0	0	0	0	0	0	0	0	4	1	1981	1957	1	1
776	1	0	1	1	0	0	0	0	0	0	5	0	0	0	0	8	1	1982	1957	2	1
777	4	1	0	0	0	0	0	0	0	1	2	1	0	0	0	9	1	1994	1957	1	1
778	1	0	0	1	0	0	0	0	0	0	0	0	0	0	0	2	1	1980	1957	2	1
779	2	0	0	2	0	0	0	0	0	0	3	0	0	0	0	7	1	1992	1957	2	1
780	0	0	0	0	0	0	0	0	0	0	0	0	0	0	0	0	1	1991	1957	2	1
781	2	1	0	1	0	0	0	0	0	0	1	0	0	0	0	5	1	1981	1957	2	1
782	1	0	0	0	0	0	0	0	0	0	0	1	0	0	0	2	1	1978	1957	1	1
783	1	0	1	0	0	0	0	0	0	0	0	0	0	0	0	2	1	1999	1957	1	1
784	1	0	0	3	0	0	0	0	0	0	0	0	0	0	0	4	1	1978	1957	1	1
785	5	2	0	4	0	0	0	0	0	0	6	0	0	0	0	17	1	1993	1957	1	1
786	2	0	2	0	0	0	0	0	0	0	3	0	0	0	0	7	1	1971	1957	2	1
787	3	1	1	1	0	0	0	0	0	1	1	0	0	0	0	8	1	1970	1957	2	1
788	0	0	0	0	0	0	0	0	0	0	1	0	0	0	0	1	1	1984	1958	1	1
789	2	0	2	0	0	0	0	0	0	0	0	0	0	0	0	4	1	1997	1958	1	1
790	2	0	0	2	0	0	0	0	0	0	0	0	0	0	0	4	1	1984	1958	1	1
791	4	0	0	3	0	0	0	0	0	0	0	2	0	0	0	9	1	1974	1958	1	1
792	1	1	0	8	0	0	0	0	0	0	0	0	0	0	0	10	1	1968	1958	2	1
793	7	2	4	3	0	0	0	3	0	0	2	3	0	0	0	24	1	1972	1958	2	1
794	2	0	0	0	0	0	0	2	0	0	4	0	0	0	0	8	1	1999	1958	1	1
795	0	0	0	0	0	0	0	0	0	0	0	0	0	0	0	0	1	1997	1958	1	1
796	2	3	0	0	0	0	0	0	0	0	4	0	0	0	0	9	1	1967	1958	2	1
797	10	3	0	1	0	0	2	0	0	1	3	0	3	0	0	23	1	1997	1958	1	1
798	1	0	0	0	0	0	0	0	0	0	0	0	0	0	0	1	1	1978	1958	1	1
799	0	0	0	0	0	0	0	0	0	0	0	0	0	0	0	0	1	1973	1958	2	1
800	1	0	0	0	0	0	0	0	0	0	0	0	0	0	0	1	1	1993	1958	2	1
801	2	0	2	0	0	0	0	0	0	0	1	0	0	0	0	5	1	1977	1958	2	1
802	9	1	0	9	0	4	0	0	0	4	1	18	0	0	0	46	1	1983	1958	1	1
803	3	1	0	0	0	0	0	0	0	0	4	0	0	0	0	8	1	1972	1958	2	1
804	0	0	0	0	0	0	0	0	0	0	3	0	0	0	0	3	1	1983	1958	1	1
805	2	0	2	0	0	0	0	0	0	0	1	0	0	0	0	5	1	1991	1958	1	1
806	4	4	0	4	0	0	0	0	0	0	1	1	0	0	0	14	1	1993	1958	1	1
807	3	0	1	1	0	0	0	0	0	1	0	0	0	0	0	6	1	1997	1958	1	1
808	0	0	0	4	0	1	0	0	0	0	3	4	0	0	0	12	1	1973	1958	1	1
809	3	2	0	3	0	2	0	0	0	0	1	0	0	0	0	11	1	1987	1958	1	1
810	2	0	2	0	0	0	0	0	0	0	0	0	0	0	0	4	1	1998	1958	1	1
811	2	0	0	3	0	0	0	0	0	0	0	0	0	0	0	5	1	1976	1958	2	1
812	6	2	0	1	0	0	0	0	0	1	1	0	0	0	0	11	1	1994	1958	1	1
813	4	0	2	0	0	0	0	1	0	0	9	0	0	0	0	16	1	1984	1958	1	1
814	1	0	0	0	0	1	0	0	0	0	0	0	0	0	0	2	1	1997	1958	1	1
815	0	0	0	0	0	0	0	0	0	0	0	0	0	0	0	0	1	1984	1958	1	1
816	3	2	2	1	0	0	0	0	0	0	2	0	0	0	0	10	1	1981	1958	2	1
817	3	1	0	2	0	0	0	0	0	0	2	0	0	0	0	8	1	1990	1958	1	1
818	2	0	0	2	0	0	0	0	0	0	0	0	0	0	0	4	1	1984	1958	2	1
819	1	0	0	0	0	0	0	0	0	0	1	0	0	0	0	2	1	1978	1958	1	1
820	2	0	2	0	0	0	0	0	0	0	3	0	0	0	0	7	1	1978	1958	2	1
821	2	0	2	0	0	0	0	0	0	0	0	0	0	0	0	4	1	1969	1958	1	1
822	0	0	0	0	0	0	0	0	0	0	0	0	0	0	0	0	1	1980	1958	1	1
823	1	0	2	1	0	0	0	0	0	1	1	0	0	0	0	6	1	1973	1958	2	1
824	4	0	0	3	0	0	0	2	0	1	1	8	0	0	0	19	1	1990	1958	1	1
825	0	0	0	0	0	0	0	0	0	0	0	0	0	0	0	0	1	1975	1958	1	1
826	1	1	0	0	0	0	0	0	0	0	1	0	0	0	0	3	1	1970	1958	2	1
827	1	0	1	0	0	0	0	0	0	0	1	0	0	0	0	3	1	1971	1958	2	1
828	4	2	0	0	0	0	0	0	0	2	7	0	0	0	0	15	1	1978	1958	1	1
829	8	3	0	3	0	2	0	3	0	0	2	0	0	0	0	21	1	1974	1958	1	1
830	0	0	0	0	0	0	0	0	0	0	0	0	0	0	0	0	1	1993	1958	1	1
831	1	0	0	0	0	0	0	0	0	0	0	0	0	0	0	1	1	1977	1959	1	1
832	0	0	0	0	0	0	0	0	0	0	0	0	0	0	0	0	1	1981	1959	2	1
833	3	2	0	0	0	0	0	0	0	1	0	0	0	0	0	6	1	1992	1959	1	1
834	5	1	0	0	0	1	0	1	0	0	1	2	0	0	0	11	1	1980	1959	2	1
835	3	1	0	1	0	1	0	0	0	0	1	0	0	0	0	7	1	1994	1959	1	1
836	2	0	0	2	0	0	0	0	0	2	1	0	0	0	0	7	1	1981	1959	1	1
837	1	0	1	0	0	0	0	0	0	2	3	0	0	0	0	7	1	1990	1959	1	1
838	2	0	1	1	0	0	0	0	0	0	1	0	0	0	0	5	1	1996	1959	1	1
839	0	0	0	0	0	0	0	0	0	0	0	0	0	0	0	0	1	1992	1959	1	1
840	5	2	1	2	0	0	0	1	0	1	3	0	0	0	0	15	1	1999	1959	1	1
841	2	2	2	2	0	4	0	0	0	0	1	15	0	0	0	28	1	1982	1959	1	1
842	3	1	2	0	0	0	0	0	0	0	1	1	0	0	0	8	1	1984	1959	2	1
843	4	1	1	1	0	0	0	1	0	0	5	0	0	0	0	13	1	1990	1959	1	1
844	2	0	2	0	0	0	0	1	0	0	2	0	0	0	0	7	1	1993	1959	1	1
845	1	0	2	0	0	0	0	0	0	1	1	1	0	0	0	6	1	1977	1959	1	1
846	3	0	0	1	0	0	0	0	0	0	0	0	0	0	0	4	1	1970	1959	2	1
847	1	0	0	1	0	0	0	0	0	0	0	0	0	0	0	2	1	1982	1959	1	1
848	0	1	0	0	0	0	0	0	0	0	1	0	0	0	0	2	1	1986	1959	2	1
849	2	1	0	2	0	0	0	0	0	0	0	0	0	0	0	5	1	1977	1959	1	1
850	3	0	0	4	0	0	0	0	0	0	3	0	0	0	0	10	1	1992	1959	1	1
851	0	0	0	0	0	0	0	0	0	0	0	0	0	0	0	0	1	1979	1959	1	1
852	2	1	0	4	0	1	0	0	0	0	3	0	0	0	0	11	1	1979	1959	2	1
853	3	1	2	0	0	0	0	0	0	0	2	0	0	0	0	8	1	1988	1959	1	1
854	2	0	0	0	0	0	0	0	0	0	2	0	0	0	0	4	1	1982	1959	1	1
855	1	0	0	1	0	0	0	0	0	0	0	0	0	0	0	2	1	1990	1959	1	1
856	0	0	0	0	0	0	0	0	0	0	0	0	0	0	0	0	1	1977	1959	1	1
857	2	0	0	3	0	0	0	0	0	0	0	0	0	0	0	5	1	1997	1959	1	1
858	1	0	0	1	0	0	0	0	0	0	2	0	0	0	0	4	1	1968	1959	2	1
859	2	0	0	1	0	0	0	1	0	0	3	0	0	0	0	7	1	1979	1959	2	1
860	4	0	0	1	0	1	0	0	0	0	1	0	0	0	0	7	1	1979	1959	1	1
861	5	1	1	2	0	2	0	1	0	1	6	0	0	0	0	19	1	1977	1959	1	1
862	2	0	0	3	0	0	0	0	0	0	6	0	0	0	0	11	1	1988	1959	1	1
863	2	0	1	1	0	0	0	0	0	1	2	0	0	0	0	7	1	1989	1959	2	1
864	3	0	0	0	0	0	0	0	0	0	1	0	0	0	0	4	1	1983	1959	1	1
865	3	0	4	0	0	0	0	0	0	0	1	1	0	0	0	9	1	1990	1959	1	1
866	0	0	0	0	0	0	0	0	0	0	0	0	0	0	0	0	1	1977	1959	1	1
868	0	0	0	0	0	0	0	0	0	0	0	0	0	0	0	0	1	1998	1960	1	1
869	1	0	3	0	0	0	0	0	0	0	0	0	0	0	0	4	1	1979	1960	2	1
870	3	1	0	3	0	1	0	0	0	0	4	0	0	0	0	12	1	1968	1960	2	1
871	1	0	0	1	0	0	0	0	0	1	1	0	0	0	0	4	1	1979	1960	1	1
872	0	0	0	0	0	1	0	2	0	0	0	8	0	0	0	11	1	1978	1960	1	1
873	0	0	0	0	0	0	0	0	0	0	0	0	0	0	0	0	1	1995	1960	1	1
874	2	0	1	0	0	0	0	0	0	0	0	0	0	0	0	3	1	1988	1960	2	1
875	2	0	0	0	0	0	0	0	0	0	0	0	0	0	0	2	1	1974	1960	2	1
876	3	1	0	0	0	1	0	0	0	0	1	0	0	0	0	6	1	1981	1960	1	1
877	10	0	2	3	0	2	3	0	0	0	0	1	1	2	0	24	1	1970	1960	2	1
878	4	0	0	4	0	0	1	0	0	2	2	0	0	0	0	13	1	1987	1960	2	1
879	1	1	0	1	0	1	0	0	0	0	0	0	0	0	0	4	1	1993	1960	1	1
880	0	0	0	0	0	0	0	0	0	0	0	0	0	0	0	0	1	1991	1960	1	1
881	5	0	0	5	0	0	0	0	0	0	0	0	0	0	0	10	1	1984	1960	1	1
882	0	0	0	0	0	0	0	0	0	0	0	0	0	0	0	0	1	1984	1960	1	1
883	0	0	0	0	0	0	0	0	0	0	0	0	0	0	0	0	1	1991	1960	1	1
884	2	0	0	2	0	0	0	0	0	1	1	0	0	0	0	6	1	1979	1960	2	1
885	3	2	2	2	0	0	0	2	0	0	2	0	0	0	0	13	1	1986	1960	1	1
886	3	1	0	2	0	2	0	0	1	2	1	0	0	0	0	12	1	1972	1960	1	1
887	4	0	1	3	0	0	0	0	0	0	0	0	0	0	0	8	1	1982	1960	1	1
888	1	0	0	1	0	0	0	0	0	0	0	0	0	0	0	2	1	1984	1960	1	1
889	7	1	0	2	0	1	0	0	0	0	0	1	2	3	0	17	1	1988	1960	2	1
890	0	0	0	0	0	0	0	0	0	0	0	0	0	0	0	0	1	1981	1960	1	1
891	2	0	2	0	0	0	0	0	0	1	1	0	0	0	0	6	1	1988	1960	1	1
892	1	0	0	1	0	0	0	0	1	0	1	0	0	0	0	4	1	2001	1960	1	1
893	2	0	0	1	0	0	0	0	0	0	0	0	0	0	0	3	1	1984	1960	2	1
894	2	0	2	0	0	0	0	0	0	0	1	0	0	0	0	5	1	1983	1960	2	1
895	2	0	0	0	0	0	0	0	0	0	1	0	0	0	0	3	1	1973	1960	2	1
896	0	0	0	0	0	0	0	0	0	0	0	0	0	0	0	0	1	1970	1960	2	1
897	2	0	1	0	0	1	0	0	0	0	0	0	0	0	0	4	1	1980	1960	1	1
898	2	0	0	0	0	0	0	0	0	0	0	0	0	0	0	2	1	1985	1960	1	1
899	2	2	0	3	0	0	0	0	0	0	4	0	0	0	0	11	1	1985	1960	1	1
900	3	0	0	1	0	0	0	1	1	0	1	0	0	0	0	7	1	1994	1960	1	1
901	5	3	0	2	0	1	0	1	0	1	1	0	0	0	0	14	1	1994	1960	1	1
902	0	0	0	0	0	0	0	0	0	1	2	0	0	0	0	3	1	2000	1960	1	1
903	0	0	0	0	0	0	0	0	0	0	0	0	0	0	0	0	1	1986	1960	1	1
904	3	0	1	0	0	0	0	0	0	0	2	0	0	0	0	6	1	1985	1960	1	1
905	2	0	0	2	0	0	0	0	0	0	0	0	0	0	0	4	1	2000	1960	1	1
906	0	0	0	0	0	0	0	0	0	0	0	0	0	0	0	0	1	1980	1960	2	1
907	0	0	0	0	0	0	0	0	0	0	0	0	0	0	0	0	1	1993	1961	1	1
908	3	0	1	0	0	1	0	1	0	0	1	4	0	2	0	13	1	1977	1961	2	1
909	0	0	0	0	0	0	0	0	0	0	0	0	0	0	0	0	1	1980	1961	2	1
910	1	1	0	0	0	1	0	0	0	0	0	0	0	0	0	3	1	2000	1961	1	1
911	1	0	0	0	0	0	0	0	0	0	0	0	0	0	0	1	1	1978	1961	1	1
912	1	0	0	1	0	0	0	0	0	0	2	0	0	0	0	4	1	1983	1961	2	1
913	5	2	0	3	0	0	0	4	0	1	0	0	0	0	0	15	1	1981	1961	1	1
914	3	0	0	0	0	0	0	0	0	0	0	0	0	0	0	3	1	1988	1961	1	1
915	2	0	1	1	0	0	0	0	0	0	1	0	0	0	0	5	1	1969	1961	2	1
916	3	1	0	1	0	1	1	1	0	0	1	0	0	2	0	11	1	1984	1961	1	1
917	1	0	0	1	0	5	0	0	0	0	0	0	1	0	0	8	1	1985	1961	1	1
918	2	1	1	0	0	0	0	0	0	0	4	0	0	0	0	8	1	1995	1961	1	1
919	1	1	0	1	0	0	0	0	0	0	0	1	0	0	0	4	1	1982	1961	2	1
920	0	0	0	0	0	0	0	0	0	0	1	0	0	0	0	1	1	2001	1961	1	1
921	0	0	0	0	0	0	0	0	0	0	3	0	0	0	0	3	1	1984	1961	1	1
922	3	0	0	2	0	0	0	0	0	0	1	0	0	0	0	6	1	1974	1961	1	1
923	2	0	1	1	0	0	0	0	0	1	1	0	0	0	0	6	1	1976	1961	2	1
924	2	1	0	3	0	0	0	0	0	1	0	0	3	0	0	10	1	1994	1961	1	1
925	3	0	2	1	0	0	0	1	0	1	5	0	0	0	0	13	1	1981	1961	1	1
926	1	0	0	0	0	0	0	0	0	0	0	0	0	0	0	1	1	1981	1961	2	1
927	2	1	0	3	0	0	0	0	0	0	0	0	0	0	0	6	1	1971	1961	2	1
928	4	0	0	2	0	0	0	0	0	0	2	0	0	0	0	8	1	1996	1961	1	1
929	3	0	0	2	0	0	0	0	1	0	2	0	0	0	0	8	1	1998	1961	1	1
930	2	0	1	1	0	0	0	0	0	0	0	0	0	0	0	4	1	1997	1961	2	1
931	2	0	0	1	0	1	0	0	0	0	3	1	0	0	0	8	1	1966	1961	2	1
932	1	0	0	0	0	0	0	0	0	0	1	0	0	0	0	2	1	1987	1961	1	1
933	3	2	2	0	0	0	0	0	0	0	1	0	0	0	0	8	1	1986	1961	1	1
934	6	0	0	0	0	0	0	0	0	0	6	0	0	0	0	12	1	1988	1961	1	1
935	3	1	1	0	0	1	0	0	0	0	3	0	0	0	0	9	1	1992	1961	1	1
936	3	1	2	1	0	0	0	0	0	0	1	0	0	0	0	8	1	1987	1961	1	1
937	0	0	0	0	0	0	0	0	0	0	0	0	0	0	0	0	1	1980	1961	1	1
938	0	0	0	0	0	0	0	0	0	0	0	0	0	0	0	0	1	1993	1961	1	1
939	2	1	0	1	0	0	0	1	0	0	1	0	0	0	0	6	1	2001	1962	1	1
940	8	1	2	1	2	0	0	1	1	1	4	3	0	0	0	24	1	1980	1962	1	1
941	0	0	0	0	0	0	0	0	0	0	0	0	0	0	0	0	1	1999	1962	1	1
942	1	0	5	0	0	0	0	0	0	0	0	0	0	0	0	6	1	1998	1962	1	1
943	0	0	0	0	0	0	0	0	0	0	0	0	0	0	0	0	1	1978	1962	1	1
944	2	1	0	0	0	0	0	0	0	0	1	0	0	0	0	4	1	1992	1962	1	1
945	1	0	0	1	0	0	0	0	0	0	0	0	0	0	0	2	1	1984	1962	1	1
946	6	2	0	4	0	0	0	0	0	1	2	0	0	0	0	15	1	1997	1962	1	1
947	4	3	0	3	0	0	0	3	0	3	3	0	0	0	0	19	1	1986	1962	1	1
948	2	0	0	1	0	0	0	0	0	0	1	0	0	0	0	4	1	1995	1962	1	1
949	1	0	1	0	0	0	0	0	0	0	1	0	0	0	0	3	1	1996	1962	1	1
950	1	0	4	0	0	0	0	0	0	0	0	0	0	0	0	5	1	1995	1962	1	1
951	1	0	0	0	0	0	0	0	0	0	0	0	0	0	0	1	1	1980	1962	2	1
952	1	0	0	1	0	0	0	0	0	0	0	0	0	0	0	2	1	1996	1962	1	1
953	2	1	2	0	0	0	0	0	0	0	0	0	0	0	0	5	1	1992	1962	2	1
954	0	0	0	6	0	0	0	0	0	0	0	0	0	0	0	6	1	1993	1962	1	1
955	3	0	0	0	0	0	0	0	0	0	1	0	0	0	0	4	1	1979	1962	1	1
956	4	4	0	0	0	0	2	0	0	0	0	0	0	1	0	11	1	1983	1962	1	1
957	0	0	0	0	0	0	0	0	0	0	0	0	0	0	0	0	1	1991	1962	1	1
958	4	0	0	4	0	0	0	0	0	0	3	0	0	0	0	11	1	1974	1962	2	1
959	1	0	0	2	0	0	0	0	0	0	1	0	0	0	0	4	1	1984	1962	2	1
960	4	2	0	0	0	2	0	1	0	1	5	1	1	0	0	17	1	1986	1962	1	1
961	1	1	0	1	0	0	0	0	0	0	0	0	0	0	0	3	1	1979	1962	1	1
962	4	0	2	2	0	0	0	0	0	0	0	0	0	0	0	8	1	1987	1962	1	1
963	1	0	0	0	0	0	0	0	0	0	0	0	0	0	0	1	1	1999	1962	1	1
964	1	1	0	1	0	0	0	1	0	0	0	2	0	0	0	6	1	1990	1962	1	1
965	2	0	0	2	0	0	0	0	0	0	3	0	0	0	0	7	1	1998	1962	1	1
966	4	0	0	3	0	0	0	0	0	0	0	0	0	0	0	7	1	2001	1962	1	1
967	2	0	1	1	0	0	0	1	0	0	0	1	0	0	0	6	1	1994	1962	1	1
968	5	4	1	1	0	1	0	0	0	0	4	2	0	0	0	18	1	1984	1963	1	1
969	0	0	0	0	0	0	0	0	0	0	0	0	0	0	0	0	1	1995	1963	1	1
970	3	0	0	0	0	0	0	0	0	0	2	0	0	0	0	5	1	1980	1963	1	1
971	4	0	0	4	0	0	0	0	0	0	0	0	0	0	0	8	1	1986	1963	1	1
972	0	0	0	0	0	0	0	0	0	0	0	0	0	0	0	0	1	1982	1963	1	1
973	2	0	1	0	0	0	0	0	0	3	1	0	0	0	0	7	1	1986	1963	1	1
974	2	0	2	0	0	0	0	0	0	1	0	0	0	0	0	5	1	1993	1963	1	1
975	6	2	2	1	0	1	0	0	0	0	5	0	0	0	0	17	1	1993	1963	1	1
976	3	1	0	3	0	1	0	2	0	2	5	2	0	0	0	19	1	2001	1963	1	1
977	0	0	0	0	0	0	0	0	0	0	0	0	0	0	0	0	1	1980	1963	2	1
978	2	1	0	3	0	0	0	0	1	0	4	0	0	0	0	11	1	1981	1963	1	1
979	2	0	0	0	0	0	0	0	0	0	0	0	0	0	0	2	1	1979	1963	1	1
980	3	0	1	0	0	0	0	0	0	0	1	0	0	0	0	5	1	1970	1963	2	1
981	2	0	2	0	0	0	0	0	0	0	0	0	0	0	0	4	1	1981	1963	1	1
982	1	0	0	0	0	0	0	0	0	0	0	0	0	0	0	1	1	1982	1963	2	1
983	4	2	0	1	0	0	0	1	0	0	4	0	0	0	0	12	1	1998	1963	1	1
984	2	1	0	1	0	1	0	0	0	0	0	0	0	0	0	5	1	1985	1963	1	1
985	4	0	4	3	0	0	0	0	0	0	1	0	0	0	0	12	1	1994	1963	1	1
986	3	1	0	4	0	0	1	0	0	1	1	0	0	0	0	11	1	1984	1963	1	1
987	2	0	0	0	0	0	0	0	0	0	1	0	0	0	0	3	1	1995	1963	1	1
988	1	0	1	0	0	0	0	0	0	0	0	0	0	0	0	2	1	1983	1963	1	1
989	0	0	0	0	0	0	0	0	0	0	0	0	0	0	0	0	1	1998	1963	1	1
990	0	1	0	2	0	0	0	0	0	0	1	0	0	0	0	4	1	1981	1963	2	1
991	2	0	3	0	0	0	0	0	0	0	1	0	0	0	0	6	1	1985	1963	1	1
992	4	0	3	2	0	0	0	0	0	1	1	0	0	0	0	11	1	1990	1963	1	1
993	0	0	0	0	0	0	0	0	0	0	0	0	0	0	0	0	1	1979	1963	2	1
994	4	1	0	4	0	0	0	1	0	0	3	0	0	0	0	13	1	1979	1963	1	1
995	1	0	0	0	0	0	0	0	0	0	1	0	0	0	0	2	1	1992	1963	1	1
996	1	0	2	0	0	0	0	0	0	0	1	0	0	0	0	4	1	1997	1963	1	1
997	3	0	0	2	0	0	0	0	0	1	2	0	0	0	0	8	1	1981	1963	1	1
998	3	1	1	2	0	0	0	0	0	0	2	6	0	0	0	15	1	2000	1963	1	1
999	1	1	0	1	0	1	0	0	0	0	0	0	0	0	0	4	1	1988	1963	1	1
1000	0	0	0	0	0	0	0	0	0	0	0	0	0	0	0	0	1	1979	1963	2	1
1001	3	1	2	1	0	0	0	0	0	0	3	0	0	0	0	10	1	1984	1963	2	1
1002	2	0	0	3	0	0	0	0	0	0	0	0	0	0	0	5	1	1987	1964	1	1
1003	6	1	1	3	0	0	0	4	0	0	2	1	0	0	0	18	1	1983	1964	1	1
1004	0	0	0	0	0	0	0	0	0	0	0	0	0	0	0	0	1	1977	1964	1	1
1005	2	0	0	2	0	0	0	0	0	0	3	0	0	0	0	7	1	1985	1964	2	1
1006	3	0	0	1	0	0	0	0	0	1	1	0	0	0	0	6	1	1977	1964	1	1
1007	2	0	0	0	0	0	0	1	0	0	1	0	0	0	0	4	1	1980	1964	1	1
1008	1	0	1	0	0	0	0	0	0	0	0	0	0	0	0	2	1	1992	1964	1	1
1009	3	1	0	1	0	0	0	0	0	0	0	0	0	0	0	5	1	1977	1964	1	1
1010	6	2	0	1	0	0	0	0	0	0	5	0	0	0	0	14	1	1980	1964	1	1
1011	4	1	0	2	0	1	1	0	0	0	0	0	0	0	0	9	1	1997	1964	1	1
1012	2	0	0	4	0	0	0	0	0	0	0	0	0	0	0	6	1	1986	1964	1	1
1013	2	0	2	0	0	0	0	0	0	1	0	2	0	0	0	7	1	1979	1964	1	1
1014	2	0	0	0	0	0	0	0	0	0	0	0	0	0	0	2	1	1983	1964	2	1
1015	2	0	0	3	0	0	0	0	0	0	1	0	0	0	0	6	1	1982	1964	1	1
1016	3	0	1	0	0	0	0	0	0	1	0	0	0	0	0	5	1	1972	1964	2	1
1017	2	2	1	0	0	2	0	0	0	2	2	0	0	0	0	11	1	1983	1964	1	1
1018	2	0	0	2	0	0	0	0	0	0	1	0	0	0	0	5	1	1993	1964	1	1
1019	3	2	0	1	0	2	0	0	0	0	2	0	0	0	0	10	1	1997	1964	1	1
1020	0	0	0	0	0	0	0	0	0	0	0	0	0	0	0	0	1	1989	1964	1	1
1021	0	0	0	0	0	0	0	0	0	0	0	0	0	0	0	0	1	1993	1964	1	1
1022	0	0	0	0	0	0	0	0	0	0	0	0	0	0	0	0	1	1984	1964	1	1
1023	1	0	0	0	0	0	0	0	0	0	3	0	0	0	0	4	1	1997	1964	1	1
1024	2	1	0	2	0	0	0	0	0	0	1	0	0	0	0	6	1	1993	1964	1	1
1025	1	1	0	1	0	0	0	0	0	0	0	0	0	0	0	3	1	1999	1964	1	1
1026	2	1	0	0	0	0	0	0	0	0	1	0	0	0	0	4	1	1980	1964	1	1
1027	8	2	1	2	0	2	4	0	0	0	4	0	2	2	0	27	1	1980	1964	2	1
1028	2	0	2	0	0	0	0	0	0	0	0	0	0	0	0	4	1	1989	1964	1	1
1029	2	0	1	1	0	0	0	0	0	0	0	0	0	0	0	4	1	1982	1964	1	1
1030	0	0	0	0	0	0	0	0	0	0	0	0	0	0	0	0	1	1985	1964	1	1
1031	2	0	0	0	0	0	0	0	0	0	1	0	0	0	0	3	1	1999	1964	1	1
1032	1	0	1	0	0	0	0	0	0	0	1	0	0	0	0	3	1	1987	1964	1	1
1033	1	0	0	1	0	0	0	0	0	0	0	0	0	0	0	2	1	1983	1964	1	1
1034	2	1	0	0	0	0	0	1	0	0	0	0	0	0	0	4	1	1998	1964	2	1
1035	2	2	0	0	0	0	0	0	1	0	0	0	0	5	0	10	1	2000	1964	1	1
1036	4	1	3	6	0	0	0	0	0	3	3	0	0	0	0	20	1	1981	1964	1	1
1037	5	3	0	2	0	0	0	0	0	0	0	0	0	0	0	10	1	1995	1964	1	1
1038	3	0	0	0	0	0	0	0	0	0	2	0	0	0	0	5	1	1972	1964	2	1
1039	0	0	0	0	0	0	0	0	0	0	0	0	0	0	0	0	1	1983	1964	1	1
1040	1	0	0	2	0	0	0	2	0	0	0	0	0	0	0	5	1	1990	1964	1	1
1041	1	0	0	1	0	0	0	0	0	0	1	0	0	0	0	3	1	1987	1965	1	1
1042	3	0	0	2	0	0	0	0	0	0	0	0	0	0	0	5	1	1981	1965	1	1
1043	2	0	0	1	0	0	1	1	0	0	3	0	0	0	0	8	1	1984	1965	1	1
1044	0	0	0	0	0	0	0	0	0	0	0	0	0	0	0	0	1	2000	1965	1	1
1045	0	0	0	0	0	0	0	0	0	0	0	0	0	0	0	0	1	1994	1965	1	1
1046	3	0	2	1	0	0	0	0	0	0	0	1	0	0	0	7	1	1990	1965	2	1
1047	2	0	2	0	0	0	0	0	0	0	1	0	0	0	0	5	1	1995	1965	1	1
1048	1	0	0	0	0	0	0	0	0	0	0	0	0	0	0	1	1	1984	1965	1	1
1049	1	0	0	0	0	0	0	0	0	0	0	0	0	0	0	1	1	1981	1965	2	1
1050	2	0	2	0	0	0	0	0	0	0	0	0	0	0	0	4	1	1983	1965	1	1
1051	0	0	0	0	0	0	0	0	0	0	0	0	0	0	0	0	1	1999	1965	1	1
1052	0	0	0	0	0	0	0	0	0	0	0	0	0	0	0	0	1	1989	1965	1	1
1053	2	1	1	1	0	0	0	0	0	0	2	0	0	0	0	7	1	2001	1965	1	1
1054	1	0	2	1	0	0	0	0	0	0	0	0	0	0	0	4	1	1987	1965	1	1
1055	6	2	1	4	0	0	0	4	1	1	3	0	0	0	0	22	1	1978	1965	2	1
1056	1	0	0	0	0	0	0	1	0	0	1	0	0	0	0	3	1	1991	1965	1	1
1057	5	0	0	0	0	0	0	0	1	0	2	0	0	0	0	8	1	1987	1965	1	1
1058	2	0	0	0	0	0	0	0	0	0	3	0	0	0	0	5	1	1986	1965	1	1
1059	1	0	0	4	0	0	0	0	0	0	1	0	0	0	0	6	1	1992	1965	1	1
1060	1	0	0	0	0	0	0	0	0	0	0	0	0	0	0	1	1	2000	1965	1	1
1061	1	0	0	1	0	0	0	0	0	0	0	0	0	0	0	2	1	1972	1965	1	1
1062	3	1	0	3	0	0	0	0	0	0	0	0	0	0	0	7	1	1983	1965	2	1
1063	2	1	0	2	0	0	0	0	0	0	3	0	0	0	0	8	1	1975	1965	1	1
1064	1	0	0	0	0	0	0	0	0	0	1	0	0	0	0	2	1	1987	1965	1	1
1065	3	0	0	1	0	0	0	0	0	0	1	0	0	0	0	5	1	1976	1965	2	1
1066	1	1	0	1	0	0	0	0	0	0	0	0	0	0	0	3	1	1998	1965	1	1
1067	1	0	0	1	0	0	0	0	0	0	0	0	0	0	0	2	1	1983	1965	1	1
1068	1	0	0	1	0	0	0	0	0	0	2	0	0	0	0	4	1	1992	1965	1	1
1069	2	0	0	0	0	0	0	0	0	0	0	0	0	0	0	2	1	1988	1965	1	1
1070	1	0	0	1	0	0	0	0	0	0	0	0	0	0	0	2	1	1984	1965	1	1
1071	2	0	0	2	0	0	0	0	0	0	0	0	0	0	0	4	1	1994	1965	1	1
1072	1	1	2	0	0	0	0	0	0	0	0	1	0	0	0	5	1	1978	1965	2	1
1073	2	0	0	1	0	0	0	0	0	0	3	0	0	0	0	6	1	1983	1965	1	1
1074	4	2	2	0	0	1	0	1	0	0	0	0	0	0	0	10	1	1994	1965	1	1
1075	1	1	0	0	0	0	0	0	0	0	0	0	0	0	0	2	1	1996	1966	1	1
1076	1	0	0	1	0	0	0	0	0	0	1	0	0	0	0	3	1	1994	1966	1	1
1077	0	0	0	0	0	0	0	0	0	0	0	0	0	0	0	0	1	1994	1966	1	1
1078	3	0	1	1	0	0	0	0	0	0	1	0	0	0	0	6	1	1994	1966	1	1
1079	6	1	0	3	0	0	0	0	0	0	0	0	0	0	0	10	1	1979	1966	1	1
1080	6	2	0	1	0	1	1	0	0	0	4	0	0	0	0	15	1	1972	1966	1	1
1081	2	1	0	3	0	0	0	0	0	0	0	1	0	0	0	7	1	1983	1966	1	1
1082	1	1	0	1	0	0	0	1	0	0	1	0	0	0	0	5	1	1996	1966	1	1
1083	3	1	0	2	0	0	0	0	1	0	0	0	0	0	0	7	1	1989	1966	1	1
1084	3	0	0	4	0	0	0	0	1	0	2	0	0	0	0	10	1	1986	1966	1	1
1085	1	0	0	0	0	0	0	0	0	0	2	0	0	0	0	3	1	1987	1966	1	1
1086	1	0	0	0	0	0	0	0	0	0	0	0	0	0	0	1	1	1980	1966	1	1
1087	0	0	0	0	0	0	0	0	0	0	0	0	0	0	0	0	1	2000	1966	1	1
1088	1	0	0	0	0	0	0	0	0	0	0	0	0	0	0	1	1	1995	1966	1	1
1089	2	1	0	0	0	1	0	0	0	0	2	1	0	0	0	7	1	1979	1966	1	1
1090	1	0	0	3	0	0	0	0	0	0	2	0	0	0	0	6	1	1985	1966	1	1
1091	4	0	1	1	0	0	0	0	0	0	2	0	0	0	0	8	1	1993	1966	1	1
1092	2	2	0	2	0	5	0	3	0	0	3	0	1	0	0	18	1	1993	1966	2	1
1093	0	0	0	0	0	0	0	0	0	0	0	0	0	0	0	0	1	1982	1966	1	1
1094	0	0	0	0	0	0	0	0	0	0	0	0	0	0	0	0	1	1997	1966	2	1
1095	1	0	0	3	0	0	0	0	0	0	1	0	0	0	0	5	1	1975	1966	2	1
1096	4	2	0	3	0	1	0	1	0	0	4	0	0	0	0	15	1	1987	1966	1	1
1097	3	0	0	1	0	0	0	1	0	0	2	0	0	0	0	7	1	1971	1966	2	1
1098	4	0	1	2	0	0	0	0	0	0	1	0	0	0	0	8	1	1989	1966	1	1
1099	2	0	1	0	0	0	0	0	0	0	1	0	0	0	0	4	1	1997	1966	1	1
1100	1	0	0	0	0	0	0	0	0	0	1	0	0	0	0	2	1	1988	1966	1	1
1101	2	1	0	2	0	0	0	0	0	1	2	0	0	0	0	8	1	1980	1966	1	1
1102	2	1	1	0	0	0	0	0	0	0	2	2	0	0	0	8	1	1997	1966	1	1
1103	2	0	2	0	0	0	0	0	0	0	1	0	0	0	0	5	1	1992	1966	1	1
1104	3	1	2	0	0	0	0	2	0	0	1	0	0	0	0	9	1	1991	1966	1	1
1105	7	3	0	3	0	5	0	1	0	1	1	0	4	0	0	25	1	1996	1966	1	1
1106	2	0	1	0	0	0	0	0	0	0	1	0	0	0	0	4	1	1989	1966	1	1
1107	2	0	1	0	0	0	0	0	0	0	0	0	0	0	0	3	1	1980	1966	2	1
1108	1	1	0	1	0	0	0	0	0	0	2	0	0	0	0	5	1	1995	1966	1	1
1109	1	0	0	0	0	0	0	0	0	0	0	0	0	0	0	1	1	1983	1966	1	1
1110	2	1	0	2	0	0	0	0	0	1	4	0	0	0	0	10	1	1995	1967	1	1
1111	2	0	1	1	0	0	0	0	0	0	0	0	0	0	0	4	1	1995	1967	1	1
1112	1	0	0	0	0	0	0	0	0	0	2	0	0	0	0	3	1	1998	1967	1	1
1113	2	0	0	3	0	0	0	0	0	0	1	0	0	0	0	6	1	1998	1967	1	1
1114	2	0	2	0	0	0	0	0	0	0	0	0	0	0	0	4	1	1998	1967	1	1
1115	2	0	0	0	0	0	0	0	0	2	2	0	0	0	0	6	1	1983	1967	1	1
1116	0	0	0	0	0	0	0	0	0	0	0	0	0	0	0	0	1	1988	1967	1	1
1117	2	0	2	0	0	0	0	0	0	0	0	0	0	0	0	4	1	2000	1967	1	1
1118	2	0	2	0	0	0	0	0	0	0	0	0	0	0	0	4	1	1988	1967	1	1
1119	2	1	0	2	0	0	0	0	0	0	1	0	0	0	0	6	1	1988	1967	1	1
1120	5	1	0	2	0	1	1	0	1	0	0	2	1	0	0	14	1	1996	1967	1	1
1121	0	0	0	0	0	0	0	0	0	0	0	0	0	0	0	0	1	1975	1967	2	1
1122	0	0	0	0	0	0	0	0	0	0	0	0	0	0	0	0	1	1993	1967	1	1
1123	2	0	0	2	0	0	0	0	0	0	2	0	0	0	0	6	1	2000	1967	1	1
1124	1	0	1	0	0	0	0	0	0	0	1	0	0	0	0	3	1	1993	1967	1	1
1125	2	0	1	1	0	0	0	0	0	0	0	0	0	0	0	4	1	1986	1967	1	1
1126	1	0	0	0	0	0	0	0	0	0	0	0	0	0	0	1	1	1977	1967	2	1
1127	0	0	0	0	0	0	0	0	0	0	0	0	0	0	0	0	1	1989	1967	1	1
1128	1	0	0	1	0	0	0	0	0	0	1	0	0	0	0	3	1	1974	1967	2	1
1129	2	0	0	1	0	0	0	0	0	0	0	0	0	0	0	3	1	1997	1967	1	1
1130	2	0	2	0	0	0	0	0	0	0	1	0	0	0	0	5	1	1997	1967	2	1
1131	0	0	0	0	0	0	0	0	0	0	0	0	0	0	0	0	1	2000	1967	1	1
1132	1	0	0	1	0	0	0	0	0	0	1	0	0	0	0	3	1	1975	1967	1	1
1133	2	0	0	0	0	0	0	0	0	0	1	0	0	0	0	3	1	1989	1967	1	1
1134	1	0	0	3	0	0	0	0	0	0	0	0	0	0	0	4	1	2000	1967	1	1
1135	7	1	1	1	0	0	0	2	0	0	1	0	0	0	0	13	1	1994	1967	1	1
1136	1	0	0	0	0	0	0	0	0	0	0	0	0	0	0	1	1	1979	1967	1	1
1137	1	0	0	1	0	1	0	0	0	2	5	2	0	0	0	12	1	1980	1967	1	1
1138	1	0	2	6	0	0	0	0	0	0	1	0	0	0	0	10	1	1980	1967	1	1
1139	2	0	0	1	0	0	0	0	0	1	4	0	0	0	0	8	1	1982	1967	2	1
1140	0	0	0	0	0	0	0	0	1	0	0	0	0	0	0	1	1	1979	1967	1	1
1141	1	0	0	3	0	0	0	0	0	0	0	0	0	0	0	4	1	1971	1967	2	1
1142	0	0	0	0	0	0	0	0	0	0	0	0	0	0	0	0	1	1994	1967	1	1
1143	1	2	2	0	0	0	0	1	0	0	1	0	0	0	0	7	1	1992	1967	1	1
1144	2	1	1	0	0	0	0	0	0	0	5	0	0	0	0	9	1	1986	1967	1	1
1145	3	0	2	0	0	0	0	0	0	0	0	0	0	0	0	5	1	1993	1967	1	1
1146	6	1	0	8	0	0	0	2	0	1	1	0	0	0	0	19	1	1992	1968	1	1
1147	2	0	0	2	0	0	0	0	0	0	0	0	0	0	0	4	1	1992	1968	1	1
1148	1	0	1	0	0	0	0	0	0	0	0	0	0	0	0	2	1	1991	1968	1	1
1149	0	0	0	0	0	0	0	0	0	0	0	0	0	0	0	0	1	1999	1968	1	1
1150	2	1	1	1	0	0	0	0	0	0	3	0	0	0	0	8	1	1997	1968	1	1
1151	2	0	0	0	0	0	0	0	0	0	0	1	0	0	0	3	1	1984	1968	2	1
1152	2	0	0	6	0	1	0	0	1	0	0	0	0	0	0	10	1	1996	1968	1	1
1153	0	0	0	0	0	0	0	0	0	0	0	0	0	0	0	0	1	1984	1968	2	1
1154	1	0	2	0	0	0	0	0	0	0	1	0	0	0	0	4	1	1986	1968	2	1
1155	0	0	0	0	0	0	0	0	0	0	0	0	0	0	0	0	1	1995	1968	1	1
1156	2	0	1	1	0	0	0	0	0	0	1	1	0	0	0	6	1	1978	1968	2	1
1157	6	1	2	0	0	0	0	0	0	0	5	0	0	0	0	14	1	1984	1968	1	1
1158	2	0	0	2	0	0	0	0	1	0	3	0	0	0	0	8	1	1982	1968	1	1
1159	1	3	2	1	0	0	0	0	0	1	0	0	0	0	0	8	1	1998	1968	1	1
1160	0	0	0	0	0	0	0	0	0	0	0	0	0	0	0	0	1	1992	1968	1	1
1161	0	0	0	0	0	0	0	0	0	0	0	0	0	0	0	0	1	1991	1968	1	1
1162	3	3	0	0	0	2	0	3	0	0	0	0	0	0	0	11	1	2001	1968	1	1
1163	3	1	2	3	0	0	0	0	0	0	0	0	0	0	0	9	1	1985	1968	1	1
1164	2	0	2	0	0	0	0	0	0	0	0	0	0	0	0	4	1	1983	1968	2	1
1165	3	0	0	0	0	0	0	0	0	0	6	0	0	0	0	9	1	1989	1968	2	1
1166	0	0	0	0	0	0	0	0	0	0	0	0	0	0	0	0	1	1996	1968	1	1
1167	3	0	2	0	0	0	0	0	0	0	0	0	0	0	0	5	1	1988	1968	1	1
1168	2	0	0	0	0	0	0	0	0	0	1	0	0	0	0	3	1	1997	1968	1	1
1169	0	0	0	0	0	0	0	0	0	0	0	0	0	0	0	0	1	1987	1968	1	1
1170	0	1	0	0	0	0	0	0	0	0	0	0	0	0	0	1	1	1997	1968	1	1
1171	0	0	0	0	0	0	0	0	0	0	0	0	0	0	0	0	1	1991	1968	1	1
1172	1	0	0	0	0	0	0	0	0	0	2	0	0	0	0	3	1	1983	1969	1	1
1173	0	0	0	0	0	0	0	0	0	0	0	0	0	0	0	0	1	1992	1969	2	1
1174	1	0	0	0	0	0	0	0	0	0	0	0	0	0	0	1	1	1996	1969	1	1
1175	4	0	0	2	0	0	0	0	1	0	6	0	0	0	0	13	1	1997	1969	1	1
1176	1	0	0	3	0	0	0	0	0	0	0	0	0	0	0	4	1	1994	1969	2	1
1177	0	0	0	0	0	0	0	0	0	0	0	0	0	0	0	0	1	1989	1969	1	1
1178	1	0	0	2	0	0	0	0	0	1	2	0	0	0	0	6	1	2000	1969	1	1
1179	0	0	0	0	0	0	0	0	0	0	0	0	0	0	0	0	1	2000	1969	1	1
1180	1	0	1	0	0	0	0	0	0	0	0	0	0	0	0	2	1	1983	1969	1	1
1181	4	1	0	5	0	1	0	1	0	2	4	0	0	0	0	18	1	1990	1969	1	1
1182	5	1	3	1	0	0	0	2	0	0	1	1	0	0	0	14	1	1979	1969	1	1
1183	0	0	1	1	0	0	0	0	0	2	2	0	0	0	0	6	1	2000	1969	1	1
1184	0	0	0	0	0	0	0	0	0	0	0	0	0	0	0	0	1	1996	1969	1	1
1185	2	1	0	2	0	1	0	0	0	0	0	0	0	0	0	6	1	1991	1969	1	1
1186	2	0	0	2	0	0	0	0	0	0	0	0	0	0	0	4	1	1993	1969	1	1
1187	0	0	0	0	0	0	0	0	0	0	0	0	0	0	0	0	1	1983	1969	1	1
1188	1	0	0	0	0	0	0	0	0	0	2	0	0	0	0	3	1	1989	1969	2	1
1189	3	2	0	2	0	0	0	1	0	0	1	0	0	0	0	9	1	1998	1969	1	1
1190	4	0	2	2	0	0	0	2	0	0	3	0	0	0	0	13	1	1977	1969	2	1
1191	1	0	2	0	0	0	0	0	0	0	0	0	0	0	0	3	1	1989	1969	1	1
1192	2	1	0	3	0	0	0	0	0	0	1	0	0	0	0	7	1	1994	1969	1	1
1193	0	0	0	0	0	0	0	0	0	0	0	0	0	0	0	0	1	1978	1969	1	1
1194	0	0	0	0	0	0	0	0	0	0	0	0	0	0	0	0	1	1983	1969	2	1
1195	0	0	0	0	0	0	0	0	0	0	0	0	0	0	0	0	1	2001	1969	1	1
1196	2	0	1	0	0	0	0	0	0	0	0	0	0	0	0	3	1	1992	1970	1	1
1197	2	0	0	3	0	0	0	0	0	0	0	0	0	0	0	5	1	1991	1970	1	1
1198	3	0	0	2	0	0	0	0	0	0	0	0	0	0	0	5	1	1986	1970	1	1
1199	3	1	0	3	0	0	0	0	0	0	0	0	0	0	0	7	1	1997	1970	1	1
1200	1	2	0	0	0	10	0	0	0	0	0	0	0	0	0	13	1	1993	1970	1	1
1201	0	0	0	0	0	0	0	0	0	0	0	0	0	0	0	0	1	1983	1970	1	1
1202	3	0	0	0	0	0	0	0	0	0	1	0	0	0	0	4	1	1983	1970	2	1
1203	1	1	0	1	0	0	0	0	0	0	0	0	0	0	0	3	1	1986	1970	1	1
1204	2	1	4	1	0	0	0	0	0	0	2	0	0	0	0	10	1	1996	1970	2	1
1205	4	0	0	2	0	1	0	0	0	0	1	0	0	0	0	8	1	1991	1970	1	1
1206	0	0	0	0	0	0	0	0	0	0	0	0	0	0	0	0	1	1986	1970	1	1
1207	0	0	0	0	0	0	0	0	0	0	0	0	0	0	0	0	1	1984	1970	2	1
1208	2	0	0	0	0	0	0	0	0	0	1	0	0	0	0	3	1	1997	1970	1	1
1209	3	0	0	1	0	0	0	0	0	0	1	0	0	0	0	5	1	2001	1970	1	1
1210	0	0	0	0	0	0	0	0	0	0	0	0	0	0	0	0	1	1993	1970	1	1
1211	4	0	0	3	0	0	0	0	0	0	0	0	0	0	0	7	1	1998	1970	1	1
1212	1	0	0	0	0	0	0	0	0	0	1	0	0	0	0	2	1	1999	1970	1	1
1213	1	1	0	2	0	3	0	0	1	0	4	4	3	0	0	19	1	1990	1970	1	1
1214	3	0	2	0	0	0	0	0	0	0	2	0	0	0	0	7	1	1991	1970	1	1
1215	2	0	1	1	0	0	0	0	0	0	0	0	0	0	0	4	1	1988	1970	1	1
1216	0	0	0	0	0	0	0	0	0	0	0	0	0	0	0	0	1	1996	1970	1	1
1217	0	0	0	0	0	0	0	0	0	0	0	0	0	0	0	0	1	1982	1970	1	1
1218	2	0	1	1	0	0	0	0	0	0	0	1	0	0	0	5	1	1998	1971	1	1
1219	2	0	1	0	0	0	0	0	0	0	0	0	0	0	0	3	1	1995	1971	1	1
1220	2	1	0	4	0	0	0	1	0	4	3	0	0	0	0	15	1	2001	1971	1	1
1221	3	0	1	1	0	0	0	0	0	0	1	0	0	0	0	6	1	1986	1971	2	1
1222	0	0	0	0	0	0	0	0	0	0	0	0	0	0	0	0	1	1988	1971	1	1
1223	1	0	1	0	0	0	0	0	0	0	0	0	0	0	0	2	1	1995	1971	1	1
1224	2	0	2	2	0	0	0	0	0	0	0	0	0	0	0	6	1	2001	1971	1	1
1225	2	0	0	0	0	0	0	0	0	0	1	0	0	0	0	3	1	1991	1971	1	1
1226	7	6	1	5	0	0	0	4	0	1	7	0	0	0	0	31	1	1998	1971	1	1
1227	2	0	2	0	0	0	0	0	0	0	0	0	0	0	0	4	1	2001	1971	1	1
1228	0	0	0	0	0	0	0	0	0	0	0	0	0	0	0	0	1	1998	1971	1	1
1229	1	0	0	0	0	0	0	0	0	0	0	0	0	0	0	1	1	1991	1971	1	1
1230	0	0	0	0	0	0	0	0	0	0	0	0	0	0	0	0	1	1987	1971	1	1
1231	2	0	0	1	0	0	0	0	0	0	0	0	0	0	0	3	1	1984	1971	1	1
1232	0	0	0	0	0	0	0	0	0	0	3	0	0	0	0	3	1	1989	1971	1	1
1233	0	0	0	0	0	0	0	0	0	0	0	0	0	0	0	0	1	1997	1971	1	1
1234	0	0	0	0	0	0	0	0	0	0	0	0	0	0	0	0	1	1995	1971	1	1
1235	2	0	0	2	0	0	0	0	0	0	0	0	0	0	0	4	1	1999	1971	1	1
1236	0	0	0	0	0	0	0	0	0	0	0	0	0	0	0	0	1	1996	1971	1	1
1237	2	0	2	0	0	0	0	0	0	0	1	0	0	0	0	5	1	1991	1971	1	1
1238	2	0	0	1	0	0	0	0	0	0	2	0	0	0	0	5	1	1994	1971	1	1
1239	2	0	0	2	0	0	0	0	0	0	0	0	0	0	0	4	1	2000	1971	1	1
1240	2	0	5	0	0	0	0	0	0	0	0	0	0	0	0	7	1	1994	1971	1	1
1241	3	1	0	1	0	0	0	0	0	0	0	0	0	0	0	5	1	1992	1971	1	1
1242	3	0	1	0	0	0	0	0	0	0	2	0	0	0	0	6	1	1992	1971	1	1
1243	1	1	0	0	0	0	0	0	0	0	1	0	0	0	0	3	1	1999	1971	1	1
1244	1	0	1	0	0	0	0	0	0	0	2	0	0	0	0	4	1	1979	1971	2	1
1245	0	0	0	0	0	0	0	0	0	0	0	0	0	0	0	0	1	1984	1971	2	1
1246	1	0	0	8	0	0	0	0	0	0	0	0	0	0	0	9	1	1992	1971	1	1
1247	3	0	1	1	0	0	0	0	0	0	1	0	0	0	0	6	1	1994	1972	1	1
1248	0	0	0	1	0	0	0	2	0	0	0	0	0	0	0	3	1	1998	1972	1	1
1249	0	0	0	0	0	0	0	0	0	0	0	0	0	0	0	0	1	1993	1972	1	1
1250	2	0	0	4	0	0	0	0	0	0	2	0	0	0	0	8	1	1988	1972	1	1
1251	2	0	0	1	0	0	0	0	0	3	2	0	0	0	0	8	1	1977	1972	1	1
1252	2	0	0	2	0	1	0	0	0	0	0	0	0	0	0	5	1	1999	1972	1	1
1253	2	0	1	1	0	0	0	0	0	0	1	0	0	0	0	5	1	1998	1972	1	1
1254	1	0	0	0	0	0	0	2	0	0	1	1	0	0	0	5	1	1994	1972	2	1
1255	2	1	0	0	0	0	0	0	0	0	2	0	0	0	0	5	1	1984	1972	1	1
1256	0	0	0	0	0	0	0	0	0	0	1	0	0	0	0	1	1	1984	1972	1	1
1257	1	0	0	0	0	0	0	0	0	0	1	0	0	0	0	2	1	1985	1972	1	1
1258	0	0	0	0	0	0	0	0	0	0	0	0	0	0	0	0	1	1991	1972	2	1
1259	6	4	5	0	0	0	0	0	0	0	3	0	0	0	0	18	1	1983	1972	1	1
1260	2	0	1	0	0	0	0	0	0	0	1	0	0	0	0	4	1	1991	1972	1	1
1261	6	1	2	2	0	0	0	0	2	0	0	0	0	0	0	13	1	1996	1972	1	1
1262	1	0	0	0	0	0	0	0	0	0	1	0	0	0	0	2	1	1993	1972	1	1
1263	4	0	0	0	0	0	0	1	0	0	2	0	0	0	0	7	1	1992	1972	1	1
1264	0	0	0	0	0	0	0	0	0	0	0	0	0	0	0	0	1	1995	1972	1	1
1265	0	0	0	0	0	0	0	0	0	0	0	0	0	0	0	0	1	1976	1972	2	1
1266	1	0	0	0	0	0	0	1	0	0	1	0	0	0	0	3	1	1992	1972	1	1
1267	2	0	1	0	0	0	0	0	0	0	0	0	0	0	0	3	1	2000	1972	1	1
1268	1	0	0	0	0	0	0	0	0	0	0	0	0	0	0	1	1	1988	1972	1	1
1269	2	1	0	2	0	0	0	0	0	0	0	0	0	0	0	5	1	2000	1972	1	1
1270	1	1	0	0	0	0	0	0	0	0	2	0	0	0	0	4	1	1996	1972	1	1
1271	1	0	0	2	0	0	0	0	0	0	0	0	0	0	0	3	1	1989	1972	2	1
1272	2	0	0	1	0	0	0	0	0	0	0	0	0	0	0	3	1	1997	1972	1	1
1273	2	0	4	0	0	0	0	0	0	0	2	0	0	0	0	8	1	1986	1972	1	1
1274	0	0	0	2	0	0	0	0	0	0	0	0	0	0	0	2	1	1999	1972	1	1
1275	3	2	0	8	0	1	0	0	0	0	5	2	0	0	0	21	1	1991	1972	1	1
1276	1	0	0	2	0	0	0	0	0	0	0	0	0	0	0	3	1	1999	1973	1	1
1277	2	3	0	0	0	1	0	0	1	0	1	0	0	0	0	8	1	1995	1973	1	1
1278	1	0	0	0	0	0	0	0	0	0	0	0	0	0	0	1	1	2000	1973	1	1
1279	2	2	1	0	0	0	0	0	0	0	0	1	0	0	0	6	1	1996	1973	1	1
1280	4	1	1	2	0	0	0	0	0	0	0	0	0	0	0	8	1	1998	1973	1	1
1281	1	0	1	0	0	0	0	1	0	0	0	1	0	0	0	4	1	2001	1973	1	1
1282	3	0	1	0	0	0	0	0	0	0	11	0	0	0	0	15	1	1993	1973	1	1
1283	1	0	0	0	0	0	0	0	0	0	1	0	0	0	0	2	1	1996	1973	1	1
1284	0	0	0	0	0	0	0	0	0	0	0	0	0	0	0	0	1	1977	1973	2	1
1285	1	0	0	0	0	1	0	0	0	0	0	0	0	0	0	2	1	1999	1973	1	1
1286	2	0	1	2	0	0	0	0	0	0	0	0	0	0	0	5	1	1990	1973	1	1
1287	1	0	0	0	0	0	0	0	0	0	0	0	0	0	0	1	1	1992	1973	1	1
1288	4	0	2	3	0	0	0	0	0	0	1	0	0	0	0	10	1	1992	1973	1	1
1289	3	0	0	3	0	0	0	0	0	0	0	0	0	0	0	6	1	1995	1973	1	1
1290	0	0	0	0	0	0	0	0	0	0	0	0	0	0	0	0	1	1994	1973	1	1
1291	1	0	1	0	0	0	0	0	0	0	0	0	0	0	0	2	1	1999	1973	1	1
1292	1	0	0	4	0	0	0	0	0	0	0	0	0	0	0	5	1	2000	1973	1	1
1293	3	0	0	0	0	0	0	0	0	0	2	0	0	0	0	5	1	1997	1973	2	1
1294	2	0	0	2	0	0	0	0	0	0	1	0	0	0	0	5	1	1997	1973	1	1
1295	2	0	0	0	0	0	0	0	0	0	0	0	0	0	0	2	1	1997	1973	1	1
1296	1	0	1	0	0	0	0	0	0	0	1	0	0	0	0	3	1	1996	1973	1	1
1297	1	0	0	1	0	0	0	0	0	0	0	0	0	0	0	2	1	1981	1973	2	1
1298	0	0	0	0	0	0	0	0	0	0	0	0	0	0	0	0	1	1996	1973	2	1
1299	3	0	1	0	0	1	0	0	0	1	2	0	0	0	0	8	1	1993	1973	1	1
1300	0	0	0	0	0	0	0	0	0	0	0	0	0	0	0	0	1	1983	1973	1	1
1301	0	0	0	0	0	0	0	0	0	0	0	0	0	0	0	0	1	1988	1973	1	1
1302	0	0	0	0	0	0	0	0	0	0	0	0	0	0	0	0	1	1982	1973	1	1
1303	3	0	0	5	0	0	0	0	0	0	2	0	0	0	0	10	1	2000	1974	1	1
1304	0	0	0	0	0	0	0	0	0	0	0	0	0	0	0	0	1	1994	1974	1	1
1305	1	0	0	0	0	0	0	0	0	0	0	0	0	0	0	1	1	2000	1974	1	1
1306	2	0	0	2	0	0	0	0	0	0	2	0	0	0	0	6	1	2000	1974	1	1
1307	2	0	0	2	0	0	0	0	0	0	3	0	0	0	0	7	1	1988	1974	1	1
1308	1	0	0	0	0	0	0	0	0	0	1	0	0	0	0	2	1	1994	1974	1	1
1309	3	3	2	1	0	0	0	0	1	8	0	0	0	0	0	18	1	1988	1974	1	1
1310	2	1	0	1	0	0	0	1	0	0	1	0	0	0	0	6	1	1997	1974	1	1
1311	1	1	0	0	0	0	0	2	0	0	0	1	0	0	0	5	1	1998	1974	1	1
1312	1	0	0	0	0	0	0	0	0	0	0	0	0	0	0	1	1	1988	1974	1	1
1313	2	0	0	0	0	0	0	0	0	0	0	0	0	0	0	2	1	2000	1974	1	1
1314	4	3	0	0	0	1	0	0	0	0	0	0	0	0	0	8	1	1999	1974	1	1
1315	0	0	0	0	0	0	0	0	0	0	0	0	0	0	0	0	1	1986	1974	1	1
1316	0	0	0	0	0	0	0	0	0	0	0	0	0	0	0	0	1		1974	1	1
1317	2	0	0	2	0	0	0	0	0	0	0	0	0	0	0	4	1	1993	1974	1	1
1318	0	0	0	0	0	0	0	0	0	0	0	0	0	0	0	0	1	1999	1975	1	1
1319	0	0	0	0	0	0	0	0	0	0	0	0	0	0	0	0	1	2001	1975	1	1
1320	1	0	0	1	0	0	0	0	0	0	0	0	0	0	0	2	1	1997	1975	1	1
1321	0	0	0	0	0	0	0	0	0	0	0	0	0	0	0	0	1	1978	1975	1	1
1322	1	1	0	1	0	0	0	0	0	0	1	0	0	0	0	4	1	1994	1975	1	1
1323	5	1	0	0	0	2	0	0	0	0	4	0	0	0	0	12	1	2000	1975	1	1
1324	1	0	0	2	0	0	0	0	0	2	1	0	0	0	0	6	1	1985	1975	1	1
1325	1	0	0	1	0	0	0	0	0	0	0	0	0	0	0	2	1	1996	1975	1	1
1326	2	0	1	0	0	1	0	0	0	0	0	0	0	0	0	4	1	1994	1975	1	1
1327	2	0	0	0	0	0	0	0	0	0	1	0	0	0	0	3	1	1987	1975	1	1
1328	2	0	0	1	0	0	0	0	0	0	1	0	0	0	0	4	1	1988	1975	1	1
1329	1	0	0	0	0	0	0	0	0	0	2	0	0	0	0	3	1	1997	1975	1	1
1330	7	2	0	2	0	1	0	0	0	0	4	0	0	0	0	16	1	1997	1975	1	1
1331	2	3	0	2	0	0	0	0	0	0	1	0	0	0	0	8	1	2000	1975	1	1
1332	1	1	0	0	0	0	0	0	0	0	0	0	0	0	0	2	1	1997	1975	1	1
1333	1	0	0	1	0	0	0	0	0	0	0	0	0	0	0	2	1	1994	1975	1	1
1334	2	0	4	0	0	0	0	0	0	0	0	0	0	0	0	6	1	1997	1975	1	1
1335	2	0	0	1	0	0	0	0	0	0	0	0	0	0	0	3	1	1995	1976	1	1
1336	0	0	4	0	0	0	0	0	0	0	0	0	0	0	0	4	1	1995	1976	1	1
1337	1	1	1	0	0	0	0	0	0	0	0	0	0	0	0	3	1	1994	1976	1	1
1338	5	1	1	1	0	2	0	1	0	2	5	0	0	0	0	18	1	2000	1976	1	1
1339	0	0	0	0	0	0	0	0	0	0	0	0	0	0	0	0	1	1996	1976	1	1
1340	1	1	0	1	0	0	0	0	0	0	1	0	0	0	0	4	1	1996	1976	1	1
1341	1	0	0	0	0	0	0	0	0	0	1	0	0	0	0	2	1	1999	1976	1	1
1342	1	0	0	1	0	0	0	0	0	0	0	0	0	0	0	2	1	1988	1976	1	1
1343	0	0	0	0	0	0	0	0	0	0	0	0	0	0	0	0	1	2000	1976	1	1
1344	2	0	2	0	0	0	0	0	0	0	2	0	0	0	0	6	1	1999	1976	1	1
1345	2	0	1	0	0	0	0	0	0	0	1	0	0	0	0	4	1	1984	1976	1	1
1346	1	0	0	0	0	0	0	0	1	0	2	0	0	0	0	4	1	1992	1976	1	1
1347	1	1	0	1	0	0	0	0	0	0	0	0	0	0	0	3	1	1999	1976	1	1
1348	0	0	0	0	0	0	0	0	0	0	0	0	0	0	0	0	1	1995	1976	2	1
1349	2	0	0	0	0	0	0	0	1	0	4	0	0	0	0	7	1	1998	1976	1	1
1350	0	0	0	0	0	0	0	0	0	0	0	0	0	0	0	0	1	2000	1976	1	1
1351	2	0	0	1	0	0	0	0	0	0	1	0	0	0	0	4	1	2001	1977	1	1
1352	1	0	0	0	0	0	0	0	0	0	3	0	0	0	0	4	1	2001	1977	1	1
1353	3	0	0	2	0	0	0	0	0	0	1	0	0	0	0	6	1	2001	1977	1	1
1354	3	1	0	0	0	0	0	0	0	0	2	0	0	0	0	6	1	1994	1977	1	1
1355	2	1	2	0	0	1	0	0	0	0	2	0	0	0	0	8	1	1994	1977	2	1
1356	2	0	0	2	0	0	0	0	0	0	0	0	0	0	0	4	1	1996	1977	1	1
1357	2	0	0	0	0	0	0	0	0	0	0	0	0	0	0	2	1	1988	1977	2	1
1358	1	0	1	0	0	0	0	0	0	0	0	0	0	0	0	2	1	1999	1977	1	1
1359	2	0	0	1	0	0	0	0	0	0	1	0	0	0	0	4	1	1998	1977	1	1
1360	1	0	0	2	0	0	0	0	0	0	0	0	0	0	0	3	1	1999	1977	1	1
1361	1	1	0	5	0	0	0	0	1	0	2	2	0	0	0	12	1	1988	1977	2	1
1362	3	0	0	2	0	0	0	0	0	0	0	0	0	0	0	5	1	1996	1977	1	1
1363	1	0	1	2	0	0	0	0	0	0	0	0	0	0	0	4	1	2000	1977	2	1
1364	1	0	1	0	0	0	0	0	0	0	0	0	0	0	0	2	1	2004	1978	2	1
1365	0	0	0	0	0	0	0	0	0	0	0	0	0	0	0	0	1	1999	1978	1	1
1366	1	1	0	1	0	0	0	0	0	0	0	0	0	0	0	3	1	2001	1978	1	1
1367	0	0	0	0	0	0	0	0	0	0	0	0	0	0	0	0	1	1997	1978	1	1
1368	1	0	1	0	0	0	0	0	0	0	1	0	0	0	0	3	1	1992	1978	2	1
1369	1	0	2	1	0	0	0	0	0	0	3	0	0	0	0	7	1	1995	1978	1	1
1370	1	1	0	0	0	0	0	0	0	0	1	0	0	0	0	3	1	1995	1978	2	1
1371	2	0	0	0	0	0	0	0	0	0	4	0	0	0	0	6	1	1998	1978	1	1
1372	3	0	1	4	0	0	0	0	0	0	0	0	0	0	0	8	1	1995	1978	1	1
1373	0	0	0	0	0	0	0	0	0	0	0	0	0	0	0	0	1	1998	1978	1	1
1374	0	0	0	0	0	0	0	0	0	0	0	0	0	0	0	0	1	1997	1978	1	1
1375	0	0	0	0	0	0	0	0	0	0	0	0	0	0	0	0	1	2001	1978	1	1
1376	1	0	0	1	0	0	0	0	0	0	0	0	0	0	0	2	1	1995	1978	1	1
1377	0	0	0	0	0	0	0	2	0	0	2	0	0	0	0	4	1	1998	1979	1	1
1378	2	0	0	2	0	0	0	0	0	0	2	0	0	0	0	6	1	2006	1979	1	1
1379	0	0	0	0	0	0	0	0	0	0	0	0	0	0	0	0	1	1995	1979	1	1
1380	0	0	0	0	0	0	0	0	0	0	0	0	0	0	0	0	1	1999	1979	1	1
1381	2	0	0	3	0	0	0	0	0	0	0	0	0	0	0	5	1	1996	1979	1	1
1382	0	0	0	0	0	0	0	0	0	0	0	0	0	0	0	0	1	1996	1979	1	1
1383	1	0	1	0	0	0	0	0	0	0	0	0	0	0	0	2	1	1997	1980	1	1
1384	2	0	0	0	0	0	0	0	0	0	8	0	0	0	0	10	1	1995	1980	1	1
1385	2	0	0	1	0	0	0	0	0	0	1	0	0	0	0	4	1	2000	1980	1	1
1386	1	0	0	1	0	0	0	0	0	0	0	0	0	0	0	2	1	1998	1980	1	1
1387	2	1	0	0	0	1	0	0	0	0	0	0	0	0	0	4	1	1999	1980	1	1
1388	1	0	0	0	0	0	0	0	0	0	1	0	0	0	0	2	1	2000	1980	1	1
1389	0	0	0	0	0	0	0	0	0	0	0	0	0	0	0	0	1	2000	1980	1	1
1390	2	0	2	0	0	0	0	0	0	0	0	0	0	0	0	4	1	2001	1980	1	1
1391	0	0	0	0	0	0	0	0	0	0	0	0	0	0	0	0	1	2001	1981	1	1
1392	0	1	0	0	0	15	0	0	0	4	3	0	16	0	0	39	1	1989	1981	1	1
1393	2	1	0	0	0	1	0	0	0	0	0	0	0	0	0	4	1	2001	1981	1	1
1394	0	0	0	0	0	0	0	0	0	0	0	0	0	0	0	0	1	1998	1982	1	1
1395	0	0	0	0	0	0	0	0	0	0	0	0	0	0	0	0	1	1999	1982	1	1
1396	1	0	0	1	0	0	0	0	0	0	0	0	0	0	0	2	1	1998	1982	1	1
1397	0	0	0	0	0	0	0	0	0	0	0	0	0	0	0	0	1	1991	1982	2	1
1398	1	1	0	0	0	0	0	2	0	0	0	0	0	0	0	4	1	2000	1983	1	1
1399	0	0	0	0	0	0	0	0	0	0	0	0	0	0	0	0	1	2001	1983	1	1
1400	0	0	0	0	0	0	0	0	0	0	0	0	0	0	0	0	1	2001	1984	1	1
1401	2	0	1	1	0	0	0	0	0	0	0	0	0	0	0	4	1	2001	1985	1	1
1402	0	0	0	0	0	0	0	0	0	0	0	0	0	0	0	0	1	2001	1985	1	1
1403	0	0	0	0	0	0	0	0	0	0	0	0	0	0	0	0	1	2001	1985	1	1
1404	1	0	0	1	0	0	0	0	0	0	0	0	0	0	0	2	1	2000	1985	2	1
1405	3	0	0	1	0	0	0	1	0	1	2	0	0	0	0	8	1	2003	1987	2	1
1406	2	1	0	7	0	0	0	0	0	1	1	0	0	0	0	12	1	1959	1942	1	1
1407	2	0	0	2	0	0	0	0	0	0	1	0	0	0	0	5	1	1960	1942	2	1
1408	3	0	0	2	0	0	0	0	0	0	1	0	0	0	0	6	1	1973	1942	1	1
1409	2	1	0	4	0	0	0	0	0	0	0	0	0	0	0	7	1	1962	1942	2	1
1410	2	0	0	0	0	0	0	0	0	1	0	0	0	0	0	3	1	1974	1942	2	1
1411	3	2	0	2	0	0	0	0	0	0	0	0	0	0	0	7	1	1963	1942	1	1
1412	2	2	0	2	0	0	0	0	0	0	1	0	0	0	0	7	1	1970	1942	1	1
1413	3	1	5	0	0	1	0	0	0	0	1	1	0	1	0	13	1	1979	1942	1	1
1414	2	0	0	0	0	2	0	0	0	1	0	7	0	0	0	12	1	1962	1943	1	1
1415	1	0	1	0	0	0	0	0	0	0	1	0	0	0	0	3	1	1978	1943	2	1
1416	7	2	0	2	0	0	0	0	0	0	4	0	0	0	0	15	1	1966	1943	1	1
1417	0	0	0	0	0	0	0	0	0	0	0	0	0	0	0	0	1	1966	1943	1	1
1418	2	0	5	2	0	0	0	0	0	0	0	0	0	0	0	9	1	1970	1943	2	1
1419	1	0	0	1	0	0	0	0	0	0	0	0	0	0	0	2	1	1980	1943	2	1
1420	1	2	1	1	0	0	0	0	1	0	2	0	0	0	0	8	1	1967	1943	2	1
1421	1	0	0	4	0	0	0	0	0	1	2	0	0	0	0	8	1	1974	1943	1	1
1422	6	2	1	2	0	0	0	0	1	0	1	1	0	0	0	14	1	1977	1943	1	1
1423	3	0	0	2	0	0	0	0	0	0	1	0	0	0	0	6	1	1981	1943	2	1
1424	2	0	0	3	0	0	0	0	0	0	0	0	0	0	0	5	1	1961	1943	2	1
1425	0	0	0	0	0	0	0	0	0	0	0	0	0	0	0	0	1	1976	1944	1	1
1426	2	2	1	0	0	0	0	0	0	1	1	0	0	0	0	7	1	1998	1944	2	1
1427	1	0	0	0	0	0	0	0	0	0	0	0	0	0	0	1	1	1972	1944	2	1
1428	1	0	0	4	0	0	0	0	0	0	0	0	0	0	0	5	1	1971	1944	2	1
1429	2	0	0	0	0	0	0	0	0	0	0	0	0	0	0	2	1	1965	1944	2	1
1430	4	0	0	0	0	0	0	0	0	0	3	0	0	0	0	7	1	1990	1944	1	1
1431	3	2	0	1	0	0	0	0	0	0	2	0	0	0	0	8	1	1970	1944	1	1
1432	3	0	1	0	0	0	0	0	0	0	2	1	0	0	0	7	1	1978	1944	2	1
1433	2	1	0	2	0	0	0	0	0	0	3	0	0	0	0	8	1	1973	1944	2	1
1434	1	0	0	2	0	0	0	0	0	0	1	0	0	0	0	4	1	1972	1944	2	1
1435	3	0	2	0	0	0	0	0	0	0	2	0	0	0	0	7	1	1967	1945	2	1
1436	0	0	0	1	0	0	0	0	0	0	0	0	0	0	0	1	1	1983	1945	2	1
1437	2	2	3	1	0	3	0	0	0	0	4	0	0	0	0	15	1	1970	1945	2	1
1438	3	2	0	0	0	1	0	1	0	2	3	5	0	0	0	17	1	1976	1945	2	1
1439	4	0	0	3	0	0	0	0	0	0	1	0	0	0	0	8	1	1978	1945	2	1
1440	1	0	0	1	0	0	0	0	0	0	1	0	0	0	0	3	1	1977	1945	1	1
1441	6	3	0	8	0	2	8	1	0	1	0	3	0	3	0	35	1	1983	1945	1	1
1442	1	0	1	0	0	0	0	0	0	0	2	0	0	0	0	4	1	1980	1945	1	1
1443	0	0	0	0	0	0	0	0	0	0	0	0	0	0	0	0	1	1976	1945	2	1
1444	2	0	2	0	0	0	0	0	0	0	1	0	0	0	0	5	1	1971	1945	2	1
1445	2	2	0	3	0	0	0	0	0	0	2	0	0	0	0	9	1	1982	1945	1	1
1446	2	0	0	2	0	0	0	0	0	0	1	0	0	0	0	5	1	1977	1945	1	1
1447	0	0	0	0	0	0	0	0	0	0	0	0	0	0	0	0	1	1977	1945	1	1
1448	2	0	1	1	0	0	0	0	0	0	0	1	0	0	0	5	1	1971	1945	2	1
1449	1	0	1	0	0	0	0	0	0	0	0	1	0	0	0	3	1	1972	1946	1	1
1450	5	2	1	4	0	0	0	2	0	3	2	0	0	0	0	19	1	1967	1946	2	1
1451	1	1	0	1	0	1	0	0	0	0	0	0	0	0	0	4	1	1968	1946	2	1
1452	2	0	2	0	0	0	0	0	0	0	1	0	0	0	0	5	1	1963	1946	2	1
1453	1	0	0	2	0	0	0	0	0	0	0	0	0	0	0	3	1	1971	1946	2	1
1454	0	0	0	2	0	0	0	0	0	0	0	0	0	0	0	2	1	1979	1946	1	1
1455	0	0	0	0	0	0	0	0	0	0	0	0	0	0	0	0	1	1970	1946	1	1
1456	2	0	1	0	0	0	0	0	0	0	0	0	0	0	0	3	1	1982	1946	2	1
1457	1	0	0	0	0	0	0	0	0	0	1	0	0	0	0	2	1	1979	1946	1	1
1458	0	0	0	0	0	0	0	0	0	0	0	0	0	0	0	0	1	1974	1947	2	1
1459	1	0	0	0	0	0	0	0	0	0	3	0	0	0	0	4	1	1970	1947	2	1
1460	2	0	1	0	0	0	0	0	0	0	0	0	0	0	0	3	1	1983	1947	2	1
1461	6	1	5	1	0	0	0	2	0	1	2	0	0	0	0	18	1	1970	1947	1	1
1462	2	0	0	0	0	1	0	0	0	0	1	0	0	0	0	4	1	1983	1947	2	1
1463	0	0	0	0	0	0	0	0	0	0	0	0	0	0	0	0	1	1979	1947	2	1
1464	6	2	0	4	0	4	0	1	0	0	1	13	0	0	0	31	1	1974	1947	2	1
1465	2	0	2	0	0	0	0	0	0	1	2	0	0	0	0	7	1	1984	1947	2	1
1466	2	0	1	0	0	0	0	0	0	0	0	0	0	0	0	3	1	1963	1947	2	1
1467	3	0	0	6	0	0	0	0	0	3	2	0	0	0	0	14	1	1965	1947	2	1
1468	1	0	0	0	0	0	0	0	0	0	1	0	0	0	0	2	1	1975	1947	2	1
1469	2	0	1	0	0	0	0	0	0	1	0	0	0	0	0	4	1	1964	1948	1	1
1470	1	0	0	1	0	0	0	0	0	0	1	0	0	0	0	3	1	1965	1948	1	1
1471	4	0	0	5	0	0	0	0	0	0	0	0	0	0	0	9	1	1976	1948	2	1
1472	0	0	0	4	0	0	0	0	0	0	0	0	0	0	0	4	1	1963	1948	2	1
1473	3	1	0	2	0	1	0	0	0	0	2	0	0	0	0	9	1	1967	1948	1	1
1474	1	0	0	1	0	0	0	0	0	0	1	0	0	0	0	3	1	1972	1948	2	1
1475	3	1	0	0	0	0	0	2	0	0	2	0	0	0	0	8	1	1965	1948	2	1
1476	1	0	0	2	0	0	0	0	0	0	0	0	0	0	0	3	1	1970	1948	1	1
1477	3	2	0	0	0	0	0	0	0	0	1	0	0	0	0	6	1	1968	1948	2	1
1478	3	1	6	1	0	0	0	0	0	1	2	2	0	0	0	16	1	1975	1948	2	1
1479	8	1	0	6	0	0	0	0	1	0	0	0	0	0	0	16	1	1966	1949	1	1
1480	1	1	0	4	0	0	0	0	0	0	0	0	0	0	0	6	1	1977	1949	1	1
1481	6	2	0	4	0	0	2	0	0	0	2	1	0	0	0	17	1	1960	1949	1	1
1482	5	1	1	0	0	0	0	0	0	2	2	1	0	0	0	12	1	1968	1949	2	1
1483	1	0	0	1	0	0	0	0	0	4	0	0	0	0	0	6	1	1973	1949	1	1
1484	2	1	0	0	0	0	0	0	0	0	0	0	0	0	0	3	1	1970	1949	2	1
1485	3	0	0	2	0	0	0	0	0	0	1	0	0	0	0	6	1	1975	1949	2	1
1486	2	0	2	0	0	0	0	0	0	0	0	0	0	0	0	4	1	1968	1949	2	1
1487	2	0	0	2	0	0	0	0	0	0	1	0	0	0	0	5	1	1971	1949	2	1
1488	3	0	0	0	0	0	0	0	0	0	1	0	0	0	0	4	1	1976	1949	1	1
1489	3	2	2	3	0	0	0	0	0	0	1	0	0	0	0	11	1	1982	1949	2	1
1490	2	1	0	1	0	0	0	0	0	0	0	0	0	0	0	4	1	1963	1949	2	1
1491	3	0	2	3	0	1	0	0	0	0	1	1	0	0	0	11	1	1981	1949	2	1
1492	2	0	0	2	0	0	0	0	0	1	3	0	0	0	0	8	1	1974	1949	2	1
1493	1	0	0	0	0	0	0	0	0	0	2	0	0	0	0	3	1	1974	1949	2	1
1494	2	0	0	0	0	0	0	0	0	1	0	0	0	0	0	3	1	1967	1949	1	1
1495	0	0	0	0	0	0	0	0	0	0	0	0	0	0	0	0	1	1969	1949	1	1
1496	6	1	2	0	0	0	0	0	0	0	4	1	0	0	0	14	1	1975	1950	2	1
1497	9	3	3	5	0	1	1	0	0	0	0	2	0	0	0	24	1	1969	1950	1	1
1498	2	1	0	1	0	0	0	0	0	1	2	0	0	0	0	7	1	1978	1950	2	1
1499	2	0	0	5	0	0	0	0	0	0	1	0	0	0	0	8	1	1968	1950	1	1
1500	1	0	0	1	0	0	0	1	0	0	1	0	0	0	0	4	1	1973	1950	1	1
1501	4	0	2	3	0	0	0	0	0	1	1	0	0	0	0	11	1	1975	1950	2	1
1502	2	0	2	0	0	0	0	0	0	0	0	0	0	0	0	4	1	1981	1950	1	1
1503	3	1	0	1	0	0	0	0	0	0	1	0	0	0	0	6	1	1971	1950	1	1
1504	2	0	0	2	0	0	0	0	0	0	1	0	0	0	0	5	1	1977	1950	1	1
1505	0	0	2	0	0	0	0	0	0	0	0	32	0	4	0	38	1	1974	1950	1	1
1506	5	4	4	2	0	0	0	0	0	0	4	0	0	0	0	19	1	1974	1950	2	1
1507	3	0	0	1	0	0	0	0	0	0	1	0	0	0	0	5	1	1983	1950	2	1
1508	1	0	0	0	0	0	0	0	0	1	2	0	0	0	0	4	1	1976	1950	2	1
1509	4	4	2	0	0	1	0	0	0	0	0	1	1	0	0	13	1	1966	1950	1	1
1510	7	2	0	5	0	3	0	1	1	2	0	16	0	0	0	37	1	1981	1950	2	1
1511	0	0	0	0	0	0	0	0	0	0	0	0	0	0	0	0	1	1965	1950	2	1
1512	3	1	0	2	0	2	0	0	0	1	0	5	5	0	0	19	1	1973	1951	1	1
1513	6	1	0	3	0	0	0	0	0	0	4	1	0	0	0	15	1	1976	1951	1	1
1514	2	0	0	0	0	0	0	0	0	1	5	2	0	0	0	10	1	1979	1951	2	1
1515	1	0	0	1	0	0	0	0	0	1	2	0	0	0	0	5	1	1976	1951	2	1
1516	0	0	0	0	0	0	0	0	0	0	0	0	0	0	0	0	1	1972	1951	2	1
1517	5	1	0	2	0	0	0	0	0	0	2	0	0	0	0	10	1	1983	1951	2	1
1518	0	0	0	0	0	0	0	0	0	0	0	0	0	0	0	0	1	1983	1951	1	1
1519	4	0	0	2	0	0	0	0	0	0	1	0	0	0	0	7	1	1975	1951	1	1
1520	2	0	0	0	0	0	0	0	0	0	5	0	0	0	0	7	1	1976	1951	1	1
1521	1	0	0	2	0	0	0	0	0	0	2	0	0	0	0	5	1	1978	1951	2	1
1522	6	2	0	11	0	0	0	1	0	0	1	0	0	0	0	21	1	1969	1951	1	1
1523	2	1	0	0	0	0	0	0	0	0	0	0	0	0	0	3	1	1979	1951	2	1
1524	0	1	0	0	0	13	0	1	0	0	1	10	1	0	0	27	1	1975	1951	2	1
1525	3	2	0	2	0	0	0	0	0	1	6	1	0	0	0	15	1	1980	1951	2	1
1526	1	1	0	3	0	1	0	0	0	0	1	0	0	0	0	7	1	1971	1951	1	1
1527	5	3	1	3	0	1	0	1	0	0	2	0	0	0	0	16	1	1972	1951	1	1
1528	2	0	0	0	0	0	0	0	0	0	0	0	0	0	0	2	1	1973	1952	2	1
1529	9	1	0	3	0	0	0	1	0	3	4	2	1	0	0	24	1	1970	1952	2	1
1530	1	1	0	0	0	0	0	0	0	0	4	0	0	0	0	6	1	1978	1952	2	1
1531	1	0	1	0	0	0	0	0	0	0	2	0	0	0	0	4	1	1977	1952	2	1
1532	5	1	0	4	0	0	0	3	0	1	4	2	0	0	0	20	1	1976	1952	1	1
1533	0	0	0	0	0	0	0	0	0	0	0	0	0	0	0	0	1	1976	1952	1	1
1534	2	1	2	0	0	0	1	3	0	0	0	4	0	0	0	13	1	1976	1952	2	1
1535	0	0	0	0	0	0	0	0	0	0	0	0	0	0	0	0	1	1971	1952	2	1
1536	2	0	0	2	0	0	0	0	0	0	0	0	0	0	0	4	1	1978	1952	1	1
1537	1	1	0	0	0	1	0	0	0	0	0	0	0	0	0	3	1	1964	1953	2	1
1538	4	2	0	1	0	2	0	0	0	0	0	4	0	0	0	13	1	1964	1953	2	1
1539	2	0	0	1	0	0	0	0	0	0	5	0	0	0	0	8	1	1973	1953	2	1
1540	3	0	0	5	0	0	0	0	0	0	0	0	0	0	0	8	1	1973	1953	1	1
1541	5	3	0	1	0	1	0	2	0	4	2	1	0	0	0	19	1	1971	1953	1	1
1542	2	0	0	2	0	0	0	0	0	0	2	0	0	0	0	6	1	1974	1953	2	1
1543	3	0	0	3	0	0	0	0	0	1	0	0	0	0	0	7	1	1980	1953	2	1
1544	2	0	0	2	0	0	0	0	0	0	2	0	0	0	0	6	1	1979	1953	1	1
1545	2	0	0	0	0	0	0	0	0	0	1	0	0	0	0	3	1	1968	1954	2	1
1546	1	0	0	2	0	0	0	0	0	0	0	0	0	0	0	3	1	1982	1954	2	1
1547	2	1	1	0	0	0	0	0	0	0	0	0	0	0	0	4	1	1980	1954	1	1
1548	2	0	0	0	0	1	0	0	0	0	1	3	0	0	0	7	1	1980	1954	2	1
1549	4	0	2	2	0	0	0	0	0	0	2	0	0	0	0	10	1	1975	1954	1	1
1550	4	1	0	3	0	0	0	0	0	0	1	0	0	0	0	9	1	1982	1954	1	1
1551	0	0	0	0	0	0	0	0	0	0	0	0	0	0	0	0	1	1974	1954	1	1
1552	12	3	0	7	0	2	0	2	0	0	3	0	0	0	0	29	1	1968	1954	2	1
1553	1	0	1	0	0	0	0	0	0	0	0	0	0	0	0	2	1	1997	1954	1	1
1554	2	0	0	2	0	0	0	0	0	0	1	0	0	0	0	5	1	1971	1954	1	1
1555	2	0	0	0	0	0	0	0	0	0	0	0	0	0	0	2	1	1986	1954	1	1
1556	4	1	0	0	0	3	0	1	0	2	6	5	0	0	0	22	1	1975	1955	1	1
1557	1	0	0	0	0	0	0	0	0	3	0	0	0	0	0	4	1	1974	1955	1	1
1558	7	3	0	2	0	0	0	1	0	0	4	0	0	0	0	17	1	1981	1955	2	1
1559	0	0	0	0	0	0	0	0	0	0	0	0	0	0	0	0	1	1969	1955	1	1
1560	1	1	0	0	0	1	0	0	0	0	0	0	0	0	0	3	1	1980	1955	1	1
1561	7	2	0	9	0	1	0	0	0	0	0	0	0	0	0	19	1	1997	1955	1	1
1562	4	0	2	0	0	0	0	1	0	0	3	0	0	0	0	10	1	1980	1955	1	1
1563	4	0	1	4	0	0	0	0	0	0	0	0	0	0	0	9	1	1975	1955	1	1
1564	2	1	1	1	0	0	0	0	0	0	1	0	0	0	0	6	1	1977	1956	2	1
1565	2	0	1	1	0	0	0	0	0	0	0	0	0	0	0	4	1	1965	1956	2	1
1566	3	0	0	0	0	0	0	0	0	1	6	1	0	0	0	11	1	1981	1956	2	1
1567	4	0	0	4	0	1	1	0	0	1	3	0	0	0	0	14	1	1969	1956	2	1
1568	2	0	1	1	0	0	0	0	0	0	0	0	0	0	0	4	1	1976	1956	2	1
1569	1	0	0	0	0	0	0	0	0	1	0	0	0	0	0	2	1	1960	1956	2	1
1570	0	0	0	0	0	0	0	0	0	0	0	0	0	0	0	0	1	1983	1956	2	1
1571	1	1	0	0	0	0	0	0	0	0	0	4	0	0	0	6	1	1983	1956	1	1
1572	2	0	3	2	0	1	0	1	0	0	0	3	0	0	0	12	1	1980	1956	2	1
1573	0	0	0	0	0	0	0	0	0	0	0	0	0	0	0	0	1	1981	1956	1	1
1574	1	0	1	0	0	0	0	0	0	0	1	0	0	0	0	3	1	1983	1956	2	1
1575	3	0	1	2	0	0	0	0	0	0	0	0	0	0	0	6	1	1968	1957	2	1
1576	2	0	1	1	0	0	0	0	0	0	3	0	0	0	0	7	1	1979	1957	1	1
1577	1	0	0	1	0	0	0	0	0	0	0	0	0	0	0	2	1	1964	1957	2	1
1578	2	2	0	2	0	0	0	0	0	0	1	0	0	0	0	7	1	1977	1957	2	1
1579	1	0	0	0	0	0	0	0	0	0	1	0	0	0	0	2	1	1980	1957	2	1
1580	2	0	1	0	0	0	0	0	0	0	0	0	0	0	0	3	1	1977	1957	2	1
1581	2	1	0	2	0	0	0	0	0	0	1	0	0	0	0	6	1	1971	1957	2	1
1582	2	0	3	0	0	0	0	0	0	0	0	0	0	0	0	5	1	1982	1957	1	1
1583	1	0	1	0	0	0	0	0	0	0	0	0	0	0	0	2	1	1978	1957	1	1
1584	1	1	0	1	0	0	0	0	0	0	0	0	0	0	0	3	1	1978	1957	2	1
1585	0	0	0	0	0	0	0	0	0	0	0	0	0	0	0	0	1	1978	1958	2	1
1586	8	5	1	2	0	0	0	0	0	1	4	4	0	0	0	25	1	1978	1958	1	1
1587	1	0	0	0	0	2	0	0	0	0	2	0	0	0	0	5	1	1976	1958	2	1
1588	2	0	1	0	0	0	0	0	0	0	1	0	0	0	0	4	1	1981	1958	2	1
1589	5	2	0	6	0	0	0	0	0	0	4	0	0	0	0	17	1	1983	1958	1	1
1590	2	1	1	0	0	0	0	0	0	0	0	0	0	0	0	4	1	1980	1958	2	1
1591	2	0	0	0	0	0	0	0	0	0	1	0	0	0	0	3	1	1974	1958	1	1
1592	1	0	1	4	0	0	0	0	0	0	0	0	0	0	0	6	1	1976	1958	1	1
1593	0	1	0	2	0	0	0	0	0	0	0	0	0	0	0	3	1	1980	1958	2	1
1594	4	0	0	2	0	0	0	0	0	0	0	0	0	0	0	6	1	1977	1958	1	1
1595	1	0	0	1	0	0	0	0	0	0	3	0	0	0	0	5	1	1972	1959	1	1
1596	2	0	0	1	0	0	0	0	0	0	2	0	0	0	0	5	1	1970	1959	1	1
1597	3	1	1	2	0	0	0	1	0	1	3	0	0	0	0	12	1	1982	1959	2	1
1598	2	0	0	5	0	1	0	0	0	0	2	0	0	0	0	10	1	1978	1960	1	1
1599	2	0	3	0	0	0	0	0	0	0	0	0	0	0	0	5	1	1979	1960	1	1
1600	5	2	0	1	0	0	0	0	0	1	0	1	0	0	0	10	1	1980	1960	1	1
1601	4	1	1	2	0	0	0	0	0	0	0	0	0	0	0	8	1	1970	1960	2	1
1602	3	2	0	1	0	2	0	1	0	1	4	2	0	0	0	16	1	1969	1960	2	1
1603	5	1	3	7	0	4	9	0	0	1	0	0	0	0	0	30	1	1981	1960	1	1
1604	1	0	0	1	0	0	0	0	0	0	0	0	0	0	0	2	1	1972	1960	2	1
1605	1	0	0	0	0	0	0	0	0	0	0	0	0	0	0	1	1	1978	1961	2	1
1606	2	0	0	2	0	0	1	0	0	0	1	0	0	0	0	6	1	1982	1961	1	1
1607	2	0	0	0	0	0	0	0	0	0	1	0	0	0	0	3	1	1983	1962	1	1
1608	1	0	0	0	0	0	0	0	0	0	0	0	0	0	0	1	1	1979	1962	1	1
1609	3	0	0	2	0	0	0	0	0	0	3	0	0	0	0	8	1	1978	1962	1	1
1610	0	0	0	0	0	0	0	0	0	0	1	0	0	0	0	1	1	1980	1962	1	1
1611	0	0	0	0	0	0	0	0	0	0	0	0	0	0	0	0	1	1978	1963	1	1
1612	1	0	0	1	0	0	0	0	0	1	3	0	0	0	0	6	1	1982	1963	1	1
1613	0	0	0	0	0	0	0	0	0	0	0	0	0	0	0	0	1	1975	1964	2	1
1614	2	1	0	5	0	3	0	1	0	0	2	0	0	0	0	14	1	1984	1964	1	1
1615	3	0	0	1	0	0	0	0	0	0	0	0	0	0	0	4	1	1981	1964	1	1
1616	1	1	0	2	0	1	0	0	0	0	1	0	0	0	0	6	1	1984	1964	2	1
1617	1	2	0	0	0	2	0	0	0	0	0	0	0	0	0	5	1	1973	1965	2	1
1618	5	5	0	1	0	1	0	0	0	1	2	1	0	0	0	16	1	1982	1965	1	1
1619	2	0	1	2	0	0	0	0	0	0	2	0	0	0	0	7	1	1983	1965	1	1
1620	3	1	0	3	0	0	0	0	0	0	1	0	0	0	0	8	1	1992	1965	1	1
1621	1	0	0	1	0	1	0	0	0	0	1	0	0	0	0	4	1	1976	1966	2	1
1622	0	0	0	0	0	0	0	0	0	0	0	0	0	0	0	0	1	1983	1966	2	1
1623	0	0	0	0	0	1	0	0	0	0	0	0	0	0	0	1	1	1997	1967	1	1
1624	0	0	0	0	0	0	0	0	0	0	0	0	0	0	0	0	1	1976	1968	2	1
1625	5	2	0	2	0	0	0	0	0	1	5	2	0	0	0	17	1	1980	1968	1	1
1626	2	0	0	1	0	0	0	0	0	0	1	0	0	0	0	4	1	1994	1970	1	1
1627	4	0	1	0	0	0	0	0	0	0	1	0	0	0	0	6	1	1996	1971	1	1
1628	1	0	1	0	0	0	0	0	0	0	0	0	0	0	0	2	1	1978	1973	2	1
1629	1	1	0	0	0	2	0	0	0	0	0	0	0	0	0	4	1	1988	1976	1	1
1630	3	0	1	2	0	0	0	0	0	0	0	0	0	0	0	6	1	1971	1944	1	1
1631	2	0	2	0	0	0	0	0	0	0	2	0	0	0	0	6	1	1959	1944	1	1
1632	3	2	0	0	0	2	0	0	0	3	0	6	0	0	0	16	1	1971	1945	2	1
1633	3	1	0	0	0	0	0	0	0	0	0	0	0	0	0	4	1	1973	1946	2	1
1634	0	0	0	0	0	0	0	0	0	0	0	0	0	0	0	0	1	1977	1946	1	1
1635	1	1	0	1	0	0	0	0	0	0	0	0	0	0	0	3	1	1969	1946	1	1
1636	0	0	0	1	0	0	0	0	0	0	0	0	0	0	0	1	1	2001	1947	1	1
1637	3	0	1	1	0	0	0	0	0	0	1	0	0	0	0	6	1	1983	1948	2	1
1638	3	0	1	1	0	0	0	0	0	0	0	0	0	0	0	5	1	1975	1948	2	1
1639	0	0	0	0	0	0	0	0	0	0	0	0	0	0	0	0	1	1969	1948	1	1
1640	2	1	2	0	0	1	0	0	0	1	1	0	0	0	0	8	1	1975	1949	2	1
1641	3	0	0	3	0	0	0	0	0	2	0	0	0	0	0	8	1	1978	1950	1	1
1642	5	1	4	1	0	1	0	0	0	0	4	0	0	0	0	16	1	1967	1950	1	1
1643	2	0	1	0	0	0	0	0	0	0	1	0	0	0	0	4	1	1978	1950	1	1
1644	1	0	1	1	0	0	0	0	0	0	3	0	0	0	0	6	1	1965	1951	2	1
1645	5	2	0	2	0	1	0	0	0	0	1	0	0	0	0	11	1	1975	1951	1	1
1646	3	0	0	0	0	0	0	0	0	0	4	1	0	0	0	8	1	1971	1952	1	1
1647	2	0	4	0	0	0	0	0	0	0	0	0	0	0	0	6	1	1955	1952	2	1
1648	1	0	0	1	0	0	0	0	0	0	2	0	0	0	0	4	1	1969	1953	2	1
1649	2	0	0	2	0	1	0	0	0	1	1	2	0	0	0	9	1	1979	1953	2	1
1650	2	0	2	0	0	0	0	0	0	0	0	0	0	0	0	4	1	1971	1954	2	1
1651	5	2	0	4	0	1	0	8	0	6	2	0	0	0	0	28	1	1979	1955	2	1
1652	6	0	1	3	0	0	0	0	1	0	4	0	0	0	0	15	1	1970	1955	2	1
1653	0	0	0	0	0	0	0	0	0	0	0	0	0	0	0	0	1	1995	1955	1	1
1654	1	0	0	2	0	0	0	0	0	0	0	0	0	0	0	3	1	1977	1956	2	1
1655	2	0	2	0	0	0	0	0	0	0	2	0	0	0	0	6	1	1979	1956	1	1
1656	2	0	0	0	0	3	0	0	0	4	6	0	3	0	0	18	1	1975	1957	1	1
1657	4	0	1	8	0	1	0	0	0	2	3	0	0	0	0	19	1	1975	1957	1	1
1658	1	2	0	0	0	0	0	0	0	0	3	1	0	0	0	7	1	1988	1957	1	1
1659	3	2	1	0	0	1	0	0	0	0	0	0	0	0	0	7	1	1976	1958	1	1
1660	0	0	0	0	0	0	0	0	0	0	0	0	0	0	0	0	1	1982	1961	1	1
1661	2	1	1	1	0	0	0	0	0	0	3	0	0	0	0	8	1	1983	1962	1	1
1662	2	0	0	4	0	0	0	0	0	0	0	0	0	0	0	6	1	1979	1962	1	1
1663	0	0	0	0	0	0	0	0	0	0	0	0	0	0	0	0	1	1983	1962	1	1
1664	1	0	0	6	0	0	0	0	0	0	1	0	0	0	0	8	1	1989	1963	1	1
1665	1	0	1	0	0	0	0	0	0	0	0	0	0	0	0	2	1	1983	1964	2	1
1666	2	1	1	0	0	0	0	0	0	0	2	0	0	0	0	6	1	1982	1964	1	1
1667	1	0	0	1	0	0	0	0	0	0	0	0	0	0	0	2	1	1992	1966	1	1
1668	0	0	0	0	0	0	0	0	0	0	0	0	0	0	0	0	1	1994	1967	1	1
1669	2	2	0	1	0	0	0	3	0	0	3	0	0	0	0	11	1		1969	2	1
1670	0	0	0	0	0	0	0	0	0	0	0	0	0	0	0	0	1	1995	1970	1	1
1671	1	0	0	1	0	0	0	0	0	0	1	0	0	0	0	3	1	1992	1971	1	1
1672	1	0	1	0	0	0	0	0	0	0	0	0	0	0	0	2	1	1988	1971	1	1
1673	0	0	0	0	0	0	0	0	0	0	0	0	0	0	0	0	1	1992	1981	2	1
1674	2	0	2	0	0	0	0	0	0	0	0	0	0	0	0	4	1	1994	1942	1	1
1675	1	0	0	1	0	0	0	0	0	1	2	0	0	0	0	5	1	1996	1943	1	1
1676	2	0	1	2	0	0	0	0	0	0	0	0	0	0	0	5	1	1979	1947	2	1
1677	4	2	0	2	0	1	0	0	0	0	0	0	0	0	0	9	1	1976	1948	2	1
1678	5	2	1	4	0	0	0	0	0	0	1	0	0	0	0	13	1	1969	1949	1	1
1679	2	1	0	2	0	0	0	0	0	0	0	0	0	0	0	5	1	1975	1951	1	1
1680	4	1	2	0	0	0	0	0	0	0	1	0	0	0	0	8	1	1974	1951	1	1
1681	2	1	0	1	0	0	0	0	0	0	0	0	0	0	0	4	1	1975	1952	1	1
1682	0	0	0	0	0	0	0	0	0	0	0	0	0	0	0	0	1	2001	1954	1	1
1683	2	0	0	3	0	0	0	0	0	0	2	0	0	0	0	7	1	1980	1956	1	1
1684	2	0	0	0	0	0	0	0	0	0	1	0	0	0	0	3	1	1970	1957	1	1
1685	4	3	0	3	0	0	0	0	0	0	1	0	0	0	0	11	1	1976	1957	2	1
1686	1	0	1	0	0	0	0	0	0	0	0	0	0	0	0	2	1	1973	1958	1	1
1687	7	2	0	1	0	1	0	0	0	2	3	0	0	0	0	16	1	1981	1958	2	1
1688	4	0	0	2	0	0	0	0	0	0	0	0	0	0	0	6	1	1983	1961	2	1
1689	2	1	1	1	0	0	0	0	0	0	0	0	0	0	0	5	1	1984	1962	1	1
1690	1	1	0	1	0	0	0	0	0	0	0	0	0	0	0	3	1	1975	1963	2	1
1691	2	0	0	0	0	1	0	0	0	0	0	0	0	0	0	3	1	1993	1965	1	1
1692	0	0	0	0	0	0	0	1	0	1	0	0	0	0	0	2	1	1980	1966	2	1
1693	1	1	1	0	0	0	0	0	0	0	1	0	0	0	0	4	1	1986	1967	1	1
1694	2	1	0	2	0	0	0	1	0	0	3	2	0	0	0	11	1	1998	1968	1	1
1695	0	0	0	0	0	0	0	0	0	0	0	0	0	0	0	0	1	1979	1971	2	1
1696	1	0	0	2	0	0	0	0	0	0	0	0	0	0	0	3	1	1999	1984	2	1
1697	2	0	0	1	0	0	0	0	0	0	1	0	0	0	0	4	1	1966	1942	2	1
1698	4	2	2	0	0	0	0	1	0	1	1	4	0	0	0	15	1	1974	1945	1	1
1699	6	1	1	1	0	0	0	0	0	1	1	1	0	0	0	12	1	1967	1946	2	1
1700	2	0	0	2	0	0	0	0	0	0	2	0	0	0	0	6	1	1971	1948	2	1
1701	8	0	0	8	0	1	0	1	0	0	4	1	0	0	0	23	1	1968	1951	1	1
1702	2	0	1	0	0	0	0	0	0	0	2	0	0	0	0	5	1	1996	1954	1	1
1703	2	0	0	0	0	0	0	0	0	0	0	0	0	0	0	2	1	1979	1960	1	1
1704	2	0	0	0	0	0	0	0	0	0	0	0	0	0	0	2	1	1980	1962	1	1
1705	2	0	1	2	0	0	0	0	0	0	0	0	0	0	0	5	1	1982	1965	2	1
1706	1	1	1	0	0	1	0	1	0	0	0	0	0	0	0	5	1	1989	1965	1	1
1707	4	0	1	0	0	0	0	0	0	3	4	0	0	0	0	12	1	1987	1967	1	1
1708	0	1	0	0	0	1	0	1	0	0	0	0	0	0	0	3	1	1998	1973	1	1
1709	4	0	0	4	0	0	0	0	0	1	1	0	0	0	0	10	1	1969	1945	1	1
1710	1	0	1	0	0	0	0	0	0	0	1	0	0	0	0	3	1	1978	1958	2	1
1711	1	0	0	0	0	0	0	0	0	0	0	0	0	0	0	1	1	1978	1960	1	1
1712	1	0	1	0	0	0	0	0	0	0	0	0	0	0	0	2	1	1995	1970	1	1
1713	2	0	0	2	0	0	0	0	0	0	1	0	0	0	0	5	1	1973	1942	2	1
1714	1	0	0	1	0	0	0	0	0	0	0	0	0	0	0	2	1	1966	1944	1	1
1715	2	0	0	2	0	0	0	0	0	0	2	0	0	0	0	6	1	1974	1946	1	1
1716	3	4	0	3	0	0	0	1	0	1	1	0	0	0	0	13	1	1966	1946	1	1
1717	1	0	0	0	0	0	0	0	0	0	0	0	0	0	0	1	1	1968	1946	1	1
1718	3	0	0	2	0	0	0	1	0	1	1	0	0	0	0	8	1	1998	1946	1	1
1719	1	1	0	1	0	1	0	0	0	0	0	0	1	0	0	5	1	1967	1946	1	1
1720	3	1	4	0	0	0	0	0	0	0	1	0	0	0	0	9	1	1977	1947	2	1
1721	4	1	0	4	0	0	0	0	0	0	0	0	0	0	0	9	1	1983	1948	2	1
1722	1	1	0	0	0	0	0	0	0	0	0	0	0	0	0	2	1	1982	1952	1	1
1723	0	0	0	0	0	0	0	0	0	0	0	0	0	0	0	0	1	1978	1954	2	1
1724	1	0	0	1	0	1	0	1	0	0	8	0	0	0	0	12	1	1974	1955	1	1
1725	1	0	0	0	0	0	0	0	0	0	0	0	0	0	0	1	1	1974	1956	1	1
1726	0	0	0	0	0	0	0	0	0	0	0	0	0	0	0	0	1	1987	1956	1	1
1727	0	0	0	0	0	0	0	0	0	0	0	0	0	0	0	0	1	1996	1958	1	1
1728	2	2	0	1	0	1	0	0	0	0	1	0	0	0	0	7	1	1983	1961	1	1
1729	3	0	1	1	0	0	0	0	0	0	0	0	0	0	0	5	1	1977	1961	1	1
1730	4	1	1	0	0	1	0	0	0	0	1	0	1	0	0	9	1	1983	1961	1	1
1731	0	0	0	0	0	0	0	0	0	0	0	0	0	0	0	0	1	1999	1968	1	1
1732	0	0	0	0	0	0	0	0	0	0	0	0	0	0	0	0	1	1984	1944	1	1
1733	1	0	0	2	0	0	0	0	0	0	0	0	0	0	0	3	1	1968	1946	1	1
1734	6	3	3	3	0	0	0	0	0	0	0	0	0	0	0	15	1	1962	1948	1	1
1735	3	1	0	3	0	0	0	1	0	0	0	2	0	0	0	10	1	1984	1948	2	1
1736	2	0	0	0	0	0	0	0	0	0	0	0	0	0	0	2	1	1972	1950	2	1
1737	2	1	0	2	0	0	0	1	0	0	8	0	0	0	0	14	1	1973	1952	2	1
1738	1	0	0	1	0	0	0	0	0	0	0	0	0	0	0	2	1	1973	1955	1	1
1739	3	2	0	3	0	0	0	0	0	2	14	1	0	0	0	25	1	1977	1959	1	1
1740	2	0	0	3	0	1	0	0	0	1	6	0	0	0	0	13	1	1987	1959	1	1
1741	3	1	0	2	0	0	0	0	0	0	0	0	0	0	0	6	1	1967	1960	2	1
1742	3	0	0	0	0	0	1	0	0	0	1	0	0	0	0	5	1	1981	1962	1	1
1743	3	3	1	1	0	0	0	0	0	1	1	0	0	0	0	10	1	1972	1944	1	1
1744	1	0	0	2	0	0	0	0	0	1	2	0	0	0	0	6	1	1976	1946	2	1
1745	0	0	0	0	0	0	0	0	0	0	0	0	0	0	0	0	1	1972	1946	2	1
1746	2	0	0	2	0	0	0	0	0	1	1	0	0	0	0	6	1	1974	1947	2	1
1747	1	0	0	1	0	0	0	0	0	0	0	0	0	0	0	2	1	1968	1947	1	1
1748	1	0	0	2	0	0	0	0	0	0	0	0	0	0	0	3	1	1959	1953	2	1
1749	0	0	0	0	0	0	0	0	0	0	0	0	0	0	0	0	1	1972	1955	2	1
1750	1	0	1	0	0	0	0	0	0	7	2	0	0	0	0	11	1	1986	1957	1	1
1751	2	0	1	0	0	0	0	0	0	0	1	0	0	0	0	4	1	1991	1965	1	1
1752	3	0	1	0	0	1	0	0	0	0	2	0	0	0	0	7	1	1997	1975	1	1
1753	1	0	0	0	0	1	0	0	0	0	0	0	0	5	0	7	1	1966	1942	1	1
1754	0	0	0	0	0	0	0	0	0	0	0	0	0	0	0	0	1	1974	1943	2	1
1755	3	2	0	0	0	0	0	0	0	0	0	4	0	0	0	9	1	1969	1945	2	1
1756	0	0	0	0	0	0	0	0	0	0	0	0	0	0	0	0	1	1972	1946	2	1
1757	3	2	0	2	0	0	0	0	0	1	1	0	0	0	0	9	1	1975	1946	2	1
1758	1	0	0	1	0	0	0	0	0	0	1	0	0	0	0	3	1	1972	1946	2	1
1759	5	3	6	2	0	0	0	1	1	0	6	0	0	0	0	24	1	1968	1947	2	1
1760	0	0	0	0	0	0	0	0	0	0	0	0	0	0	0	0	1	1981	1948	2	1
1761	2	2	3	1	0	0	0	0	1	1	3	3	0	0	0	16	1	1981	1949	1	1
1762	5	1	0	4	0	0	0	2	0	1	2	0	0	0	0	15	1	1968	1950	2	1
1763	3	3	1	1	0	0	0	0	0	0	0	0	1	0	0	9	1	1972	1950	2	1
1764	1	1	0	1	0	0	0	0	0	1	1	0	0	0	0	5	1	1980	1955	1	1
1765	4	1	0	1	0	0	0	1	0	1	6	0	0	0	0	14	1	1977	1956	1	1
1766	0	0	0	0	0	0	0	0	0	0	0	0	0	0	0	0	1	1994	1958	1	1
1767	4	1	1	7	0	2	0	0	0	3	0	4	0	0	0	22	1	1979	1958	1	1
1768	1	0	0	6	0	0	0	2	0	1	0	0	0	0	0	10	1	1966	1958	1	1
1769	3	0	3	0	0	0	0	0	0	1	3	1	0	0	0	11	1	1996	1961	1	1
1770	3	1	2	1	0	0	0	1	0	0	1	0	0	0	0	9	1	1978	1962	1	1
1771	2	0	2	0	0	0	0	2	0	0	6	0	0	0	0	12	1	1975	1962	1	1
1772	0	0	0	0	0	0	0	0	0	0	0	0	0	0	0	0	1	1989	1963	1	1
1773	1	0	0	0	0	0	0	0	0	0	3	0	0	0	0	4	1	1976	1965	2	1
1774	3	0	1	0	0	0	0	0	0	0	1	0	0	0	0	5	1	1983	1966	1	1
1775	1	0	1	0	0	0	0	0	0	0	0	0	0	0	0	2	1	1979	1967	2	1
1776	1	0	0	0	0	0	0	0	1	0	1	0	0	0	0	3	1	2000	1973	1	1
1777	1	0	0	0	0	0	0	0	0	0	1	0	0	0	0	2	1	1999	1973	1	1
1778	1	0	0	2	0	0	0	0	0	0	0	0	0	0	0	3	1	1995	1976	1	1
1779	0	0	0	0	0	0	0	0	0	0	0	0	0	0	0	0	1	2000	1977	1	1
1780	1	0	0	1	0	0	0	0	0	0	0	0	0	0	0	2	1	2000	1979	1	1
1781	0	0	0	0	0	0	0	0	0	0	0	0	0	0	0	0	1	1995	1942	1	1
1782	1	0	0	3	0	0	0	0	0	0	0	0	0	0	0	4	1	1976	1946	2	1
1783	1	0	0	0	0	0	0	0	0	0	2	0	0	0	0	3	1	1964	1947	2	1
1784	1	0	0	1	0	0	0	0	0	0	0	0	0	0	0	2	1	1974	1950	2	1
1785	7	2	1	2	0	1	1	0	0	0	1	0	0	0	0	15	1	1977	1951	2	1
1786	2	0	1	2	0	0	0	0	0	0	1	0	0	0	0	6	1	1983	1951	2	1
1787	2	0	1	1	0	0	0	0	0	0	0	0	0	1	0	5	1	1968	1952	2	1
1788	1	0	0	0	0	0	0	0	0	0	0	0	0	0	0	1	1	1975	1953	2	1
1789	0	0	0	0	0	0	0	0	1	0	0	0	0	0	0	1	1	1987	1955	1	1
1790	1	0	0	1	0	0	0	0	0	0	1	0	0	0	0	3	1	1993	1956	2	1
1791	3	1	1	1	0	0	0	0	0	2	2	1	0	0	0	11	1	1975	1956	2	1
1792	2	0	2	0	0	0	0	0	0	0	0	0	0	0	0	4	1	1965	1959	2	1
1793	0	0	0	1	0	0	0	0	0	0	0	0	0	0	0	1	1	1980	1965	1	1
1794	0	0	0	0	0	0	0	0	0	0	0	0	11	0	0	11	1	1989	1967	1	1
1795	1	0	0	0	0	0	0	0	0	0	0	0	0	0	0	1	1	1997	1975	1	1
1796	1	0	3	0	0	0	0	0	0	0	0	0	0	0	0	4	1	1997	1981	1	1
1797	4	0	2	1	0	0	0	0	0	0	1	0	0	0	0	8	1	1983	1942	2	1
1798	2	2	1	1	0	0	0	0	0	0	2	2	0	0	0	10	1	1967	1942	2	1
1799	6	3	0	3	0	4	0	0	0	0	0	0	12	0	0	28	1	1970	1943	1	1
1800	2	0	1	1	0	0	0	0	0	0	1	0	0	0	0	5	1	1972	1944	2	1
1801	2	0	0	7	0	0	0	0	0	0	0	0	0	0	0	9	1	1978	1946	2	1
1802	1	0	2	0	0	0	0	0	0	0	2	0	0	0	0	5	1	1966	1946	1	1
1803	2	0	0	3	0	0	0	1	0	0	2	0	0	0	0	8	1	1977	1946	2	1
1804	2	1	1	0	0	0	0	0	0	0	2	0	0	0	0	6	1	1969	1946	1	1
1805	2	1	1	1	0	0	0	0	0	0	0	1	0	0	0	6	1	1967	1947	1	1
1806	3	0	1	0	0	1	0	0	0	0	3	0	0	0	0	8	1	1968	1948	2	1
1807	1	0	0	1	0	0	0	0	0	0	0	0	0	0	0	2	1	1974	1949	2	1
1808	2	0	0	2	0	0	0	0	0	3	4	0	0	0	0	11	1	1964	1949	2	1
1809	3	0	0	0	0	0	0	0	0	0	2	3	0	0	0	8	1	1968	1949	1	1
1810	0	0	0	0	0	0	0	0	0	0	0	0	0	0	0	0	1	1974	1951	2	1
1811	0	0	0	0	0	0	0	0	0	0	0	0	0	0	0	0	1	1977	1951	1	1
1812	4	1	0	2	0	0	0	0	2	1	2	0	0	0	0	12	1	1961	1951	2	1
1813	2	1	0	2	0	0	0	0	0	0	1	0	0	0	0	6	1	1961	1952	2	1
1814	2	1	1	0	0	1	0	0	0	0	1	0	0	0	0	6	1	1980	1952	1	1
1815	3	0	0	0	0	0	0	0	0	2	0	0	0	0	0	5	1	1983	1953	1	1
1816	3	0	1	7	0	0	0	0	0	0	2	0	0	0	0	13	1	1966	1955	2	1
1817	2	0	4	1	0	0	0	0	0	0	1	0	0	0	0	8	1	1978	1956	1	1
1818	0	0	0	0	0	0	0	0	0	0	0	0	0	0	0	0	1	1991	1956	1	1
1819	2	0	1	2	0	0	0	0	0	1	2	0	0	0	0	8	1	1978	1956	1	1
1820	1	0	0	1	0	0	0	1	0	0	2	0	0	0	0	5	1	1971	1956	1	1
1821	2	0	0	2	0	0	0	0	0	3	6	0	0	0	0	13	1	1974	1957	1	1
1822	5	0	1	0	0	2	0	0	0	1	5	0	0	0	0	14	1	1983	1957	2	1
1823	1	0	1	0	0	0	0	0	0	0	0	0	0	0	0	2	1	1995	1958	1	1
1824	7	4	0	3	0	3	0	0	0	0	0	0	4	0	0	21	1	1978	1958	1	1
1825	2	0	2	0	0	0	0	0	1	0	0	0	0	0	0	5	1	1979	1958	2	1
1826	1	0	1	0	0	0	0	0	0	0	0	0	0	0	0	2	1	1983	1958	2	1
1827	1	1	0	1	0	0	0	1	0	0	0	0	0	0	0	4	1	1972	1959	2	1
1828	4	2	1	0	0	1	0	0	0	0	0	0	0	0	0	8	1	1979	1959	1	1
1829	1	0	0	1	0	0	0	0	1	0	0	0	0	0	0	3	1	1981	1960	2	1
1830	0	0	0	0	0	0	0	0	0	0	0	0	0	0	0	0	1	1982	1961	1	1
1831	2	0	0	0	0	0	0	0	0	0	0	0	0	0	0	2	1	1973	1961	2	1
1832	2	1	0	1	0	0	0	0	0	0	0	0	0	0	0	4	1	1978	1962	2	1
1833	2	0	0	4	0	0	0	0	1	0	1	0	0	0	0	8	1	1979	1963	2	1
1834	0	0	0	0	0	0	0	0	0	0	0	0	0	0	0	0	1	1971	1964	2	1
1835	2	0	1	0	0	0	0	0	0	0	0	0	0	0	0	3	1	1982	1964	2	1
1836	1	0	0	1	0	0	0	0	0	0	6	0	0	0	0	8	1	1980	1967	2	1
1837	1	1	1	0	0	0	0	0	0	0	2	0	0	0	0	5	1	1983	1970	1	1
1838	0	0	0	0	0	0	0	0	0	0	0	0	0	0	0	0	1	1997	1972	1	1
1839	2	0	0	0	0	0	0	0	0	0	1	0	0	0	0	3	1	1990	1973	1	1
1840	0	0	0	0	0	0	0	0	0	0	0	0	0	0	0	0	1	2000	1983	1	1
1841	0	0	0	0	0	0	0	0	0	0	0	0	0	0	0	0	1	1962	1942	2	1
1842	3	1	0	5	0	1	0	0	0	1	0	0	0	0	0	11	1	1976	1945	1	1
1843	2	0	2	0	0	0	0	0	0	0	1	0	0	0	0	5	1	1965	1949	2	1
1844	0	0	0	0	0	0	0	0	0	0	0	0	0	0	0	0	1	1978	1953	1	1
1845	0	0	0	0	0	0	0	0	0	0	0	0	0	0	0	0	1	1984	1953	1	1
1846	7	3	0	3	0	0	0	1	0	0	3	1	0	0	0	18	1	1982	1954	2	1
1847	2	0	1	1	0	0	0	0	0	1	0	0	0	0	0	5	1	1973	1956	1	1
1848	1	0	1	0	0	0	0	0	0	0	0	2	0	0	0	4	1	1993	1967	1	1
1849	1	0	1	0	0	0	0	0	0	0	1	0	0	0	0	3	1	1990	1971	1	1
1850	1	0	0	1	0	0	0	0	0	0	0	0	0	0	0	2	1	1987	1976	1	1
1851	1	0	1	0	0	0	0	0	0	1	0	0	0	0	0	3	1	1973	1942	2	1
1852	4	1	0	0	0	0	0	0	1	0	0	0	0	0	0	6	1	1970	1945	1	1
1853	3	0	1	1	0	0	0	0	0	2	2	0	1	0	0	10	1	1983	1945	1	1
1854	0	0	0	0	0	0	0	0	0	0	0	0	0	0	0	0	1	1977	1946	2	1
1855	2	1	0	2	0	1	0	0	0	0	0	5	0	0	0	11	1	1966	1946	1	1
1856	0	0	0	0	0	0	0	0	0	0	0	0	0	0	0	0	1	1990	1946	1	1
1857	1	0	0	1	0	0	0	0	0	0	1	0	0	0	0	3	1	1971	1947	1	1
1858	2	1	0	2	0	1	0	0	0	0	2	0	0	0	0	8	1	1971	1948	2	1
1859	2	0	0	3	0	0	0	0	0	0	3	0	0	0	0	8	1	1975	1949	2	1
1860	0	2	0	2	0	2	0	0	0	0	0	0	0	0	0	6	1	1970	1950	1	1
1861	4	1	0	4	0	1	0	0	0	0	3	0	0	0	0	13	1	1974	1950	1	1
1862	0	0	0	0	0	0	0	0	0	0	0	0	0	0	0	0	1	1970	1952	1	1
1863	1	0	1	0	0	0	0	0	0	0	3	0	0	0	0	5	1	1979	1953	2	1
1864	1	0	1	0	0	0	0	0	0	0	1	0	0	0	0	3	1	1970	1956	2	1
1865	1	0	1	0	0	0	0	0	0	0	1	0	0	0	0	3	1	1969	1960	1	1
1866	0	0	0	0	0	0	0	0	0	0	0	0	0	0	0	0	1	1986	1969	1	1
1867	3	0	2	3	0	0	0	0	0	3	3	0	0	0	0	14	1	1972	1942	2	1
1868	4	1	0	2	0	2	0	0	0	0	1	4	0	0	0	14	1	1979	1942	1	1
1869	0	0	0	0	0	0	0	0	0	0	0	0	0	0	0	0	1	1974	1942	2	1
1870	1	1	0	0	0	0	0	0	0	1	1	0	0	0	0	4	1	1955	1942	2	1
1871	3	1	0	3	0	0	0	0	0	2	0	0	0	0	0	9	1	1968	1942	2	1
1872	2	1	1	0	0	0	0	0	0	2	0	0	0	0	0	6	1	1983	1943	2	1
1873	3	0	0	0	0	0	0	0	0	0	1	0	0	0	0	4	1	1970	1943	2	1
1874	3	1	0	3	0	0	0	0	0	0	2	0	0	1	0	10	1	1970	1943	1	1
1875	2	0	1	0	0	0	0	0	0	0	0	0	0	0	0	3	1	1975	1943	2	1
1876	4	1	1	1	0	0	0	0	0	0	7	0	0	0	0	14	1	1977	1943	2	1
1877	3	0	2	1	0	0	0	0	0	0	0	0	0	0	0	6	1	1961	1944	1	1
1878	0	0	0	0	0	0	0	0	0	0	0	0	0	0	0	0	1	1963	1944	1	1
1879	3	1	0	5	0	0	0	1	0	1	0	2	0	0	0	13	1	1960	1944	2	1
1880	4	0	1	2	0	0	0	0	0	0	3	0	0	0	0	10	1	1966	1944	2	1
1881	2	0	0	1	0	0	0	0	0	0	5	0	0	0	0	8	1	1975	1944	2	1
1882	0	0	0	0	0	0	0	0	0	0	0	0	0	0	0	0	1	1977	1944	2	1
1883	2	0	0	0	0	0	0	0	0	0	0	0	0	0	0	2	1	1974	1944	2	1
1884	2	0	2	0	0	0	0	0	0	0	1	0	0	0	0	5	1	1970	1944	2	1
1885	2	2	0	0	0	1	0	2	0	0	3	0	0	0	0	10	1	1971	1944	1	1
1886	1	0	0	0	0	3	0	0	0	0	1	0	0	0	0	5	1	1977	1944	2	1
1887	0	0	0	0	0	0	0	0	0	0	0	0	0	0	0	0	1	1975	1944	2	1
1888	3	1	0	0	0	0	0	0	0	0	1	0	0	0	0	5	1	1957	1944	1	1
1889	2	0	1	1	0	0	0	0	0	1	4	0	1	0	0	10	1	1980	1945	2	1
1890	1	1	0	1	0	3	0	0	0	0	0	4	0	0	0	10	1	1969	1945	2	1
1891	3	0	0	0	0	0	0	0	0	3	2	0	0	0	0	8	1	1976	1945	1	1
1892	5	1	0	3	0	0	0	0	0	0	0	0	0	0	0	9	1	1969	1945	1	1
1893	2	0	1	1	0	0	0	0	0	1	0	0	0	0	0	5	1	1983	1945	2	1
1894	1	0	0	0	0	6	0	0	0	0	0	0	1	0	0	8	1	1975	1945	1	1
1895	4	0	0	2	0	0	0	0	0	0	3	0	0	0	0	9	1	1974	1945	2	1
1896	1	0	0	1	0	0	0	0	0	0	0	0	0	0	0	2	1	1962	1946	2	1
1897	14	0	3	18	0	0	0	0	0	0	2	0	0	0	0	37	1	1976	1946	1	1
1898	0	0	0	0	0	0	0	0	0	0	0	0	0	0	0	0	1	1982	1946	1	1
1899	7	3	0	4	0	0	1	3	0	0	1	0	0	0	0	19	1	1976	1946	1	1
1900	3	2	1	2	0	0	0	1	0	0	2	6	0	0	0	17	1	1978	1946	1	1
1901	2	0	0	2	0	0	0	0	0	1	1	0	0	0	0	6	1	1980	1946	1	1
1902	3	0	0	5	0	0	0	0	0	0	0	0	0	0	0	8	1	1974	1946	2	1
1903	2	0	0	2	0	0	0	0	0	0	0	0	0	0	0	4	1	1965	1946	1	1
1904	2	0	0	3	0	0	0	0	0	0	1	0	0	0	0	6	1	1976	1946	2	1
1905	4	2	3	1	0	2	1	0	0	0	0	2	4	0	0	19	1	1979	1946	2	1
1906	2	0	2	0	0	0	0	0	0	0	0	0	0	0	0	4	1	1973	1946	1	1
1907	2	0	0	0	0	2	0	0	0	0	0	0	0	0	0	4	1	1967	1947	2	1
1908	2	0	1	0	0	0	0	0	0	0	0	0	0	0	0	3	1	1973	1947	2	1
1909	3	4	0	3	0	1	0	3	0	1	7	4	0	0	0	26	1	1976	1947	2	1
1910	3	0	0	0	0	0	0	0	0	1	3	0	0	0	0	7	1	1970	1947	2	1
1911	1	0	0	1	0	0	0	0	0	0	0	0	0	0	0	2	1	1975	1947	2	1
1912	3	2	0	2	0	2	2	0	0	0	1	1	15	0	0	28	1	1976	1947	2	1
1913	2	0	0	2	0	2	0	0	0	0	1	0	0	0	0	7	1	1981	1947	2	1
1914	2	1	4	1	0	0	0	1	0	0	8	0	0	0	0	17	1	1979	1947	2	1
1915	4	3	0	1	0	0	0	0	0	0	2	2	0	0	0	12	1	1974	1948	2	1
1916	2	1	0	1	0	0	0	1	0	0	1	3	0	0	0	9	1	1969	1948	1	1
1917	2	1	0	1	0	0	0	1	0	2	2	0	0	0	0	9	1	1979	1948	2	1
1918	1	0	0	0	0	0	0	0	0	0	0	0	0	0	0	1	1	1979	1948	2	1
1919	2	1	0	2	0	0	0	0	0	0	0	1	0	0	0	6	1	1971	1948	1	1
1920	3	0	0	1	0	0	0	0	0	0	4	1	0	0	0	9	1	1976	1948	1	1
1921	0	0	0	0	0	0	0	0	0	0	0	0	0	0	0	0	1	1981	1948	1	1
1922	1	0	1	0	0	0	0	0	0	0	0	0	0	0	0	2	1	1974	1948	2	1
1923	3	0	0	0	0	0	0	0	0	0	1	0	0	0	0	4	1	1959	1948	2	1
1924	3	1	2	0	0	0	0	0	0	0	0	0	0	0	0	6	1	1975	1948	1	1
1925	12	2	1	7	0	2	4	0	0	0	0	0	0	0	0	28	1	1973	1948	1	1
1926	3	1	0	1	0	1	0	0	0	1	3	0	0	0	0	10	1	1961	1949	1	1
1927	2	0	0	0	0	0	0	0	0	2	2	0	0	0	0	6	1	1968	1949	1	1
1928	3	0	0	2	0	0	0	0	1	1	2	0	0	0	0	9	1	1977	1949	2	1
1929	1	0	0	0	0	0	0	0	0	2	1	3	0	0	0	7	1	1966	1949	2	1
1930	3	1	1	0	0	0	0	1	0	1	2	0	0	0	0	9	1	1976	1949	2	1
1931	4	3	0	1	0	1	0	0	1	0	1	0	0	0	0	11	1	1968	1949	1	1
1932	4	1	2	1	0	0	0	0	0	2	5	0	0	0	0	15	1	1969	1949	1	1
1933	3	1	2	0	0	0	0	0	0	0	1	0	0	0	0	7	1	1968	1949	2	1
1934	0	0	0	0	0	0	0	0	0	0	0	0	0	0	0	0	1	1976	1949	2	1
1935	6	1	1	0	0	0	0	0	0	0	0	0	0	0	0	8	1	1966	1950	1	1
1936	3	1	2	1	0	0	0	0	0	0	2	0	0	0	0	9	1	1980	1950	2	1
1937	2	0	0	0	0	0	0	0	0	2	0	0	0	0	0	4	1	1967	1950	2	1
1938	0	0	0	0	0	0	0	0	0	0	0	0	0	0	0	0	1	1976	1950	2	1
1939	2	0	1	0	0	0	0	0	0	0	0	0	0	0	0	3	1	1984	1950	2	1
1940	1	0	0	1	0	0	0	0	0	0	0	0	0	0	0	2	1	1973	1950	2	1
1941	2	1	0	0	0	0	0	0	0	1	0	0	0	0	0	4	1	1969	1950	1	1
1942	4	1	1	0	0	0	0	0	0	0	1	1	0	0	0	8	1	1973	1950	1	1
1943	3	1	0	2	0	0	0	0	1	1	1	0	0	0	0	9	1	1969	1951	1	1
1944	1	0	0	0	0	0	0	0	0	0	0	0	0	0	0	1	1	1978	1951	1	1
1945	2	0	0	0	0	0	0	0	0	0	1	0	0	0	0	3	1	1975	1951	2	1
1946	6	2	0	3	0	10	0	0	0	0	0	4	35	0	0	60	1	1980	1951	1	1
1947	3	0	0	2	0	0	0	0	0	0	1	0	0	0	0	6	1	1962	1951	2	1
1948	1	0	0	1	0	0	0	0	0	0	1	1	0	0	0	4	1	1982	1951	2	1
1949	2	0	0	0	0	0	0	0	0	0	2	0	0	0	0	4	1	1979	1951	1	1
1950	5	1	0	1	0	0	0	0	0	0	2	0	0	0	0	9	1	1976	1951	1	1
1951	3	0	2	0	0	0	0	0	0	1	1	1	0	0	0	8	1	1981	1952	2	1
1952	1	1	1	0	0	0	0	0	0	1	2	0	0	0	0	6	1	1982	1952	2	1
1953	5	0	0	2	0	0	0	0	0	1	3	0	0	0	0	11	1	1975	1952	2	1
1954	0	0	0	0	0	0	0	0	0	0	0	0	0	0	0	0	1	1974	1952	1	1
1955	3	0	2	1	0	0	0	0	0	0	3	0	0	0	0	9	1	1981	1952	2	1
1956	0	0	0	0	0	0	0	0	0	0	0	0	0	0	0	0	1	1981	1953	2	1
1957	4	1	0	7	0	0	0	0	0	2	2	0	0	0	0	16	1	1973	1953	2	1
1958	0	0	0	0	0	0	0	0	0	0	0	0	0	0	0	0	1	1977	1953	2	1
1959	2	1	1	0	0	0	0	0	0	0	1	0	0	0	0	5	1	1977	1953	1	1
1960	2	0	2	0	0	0	0	0	0	0	1	0	0	0	0	5	1	1977	1953	1	1
1961	5	1	0	0	0	2	0	0	0	0	3	1	0	0	0	12	1	1983	1953	2	1
1962	3	2	0	1	0	0	0	0	0	0	0	0	0	0	0	6	1	1972	1953	1	1
1963	2	0	0	0	0	0	0	0	0	0	0	0	0	0	0	2	1	1965	1953	2	1
1964	3	2	0	4	0	0	0	0	0	0	2	0	0	0	0	11	1	1980	1953	2	1
1965	2	3	0	0	0	0	0	2	0	1	4	3	0	0	0	15	1	1983	1953	1	1
1966	1	0	1	1	0	0	1	0	0	0	1	0	0	0	0	5	1	1981	1953	2	1
1967	1	1	0	1	0	0	0	0	0	1	2	0	0	0	0	6	1	1979	1954	2	1
1968	2	0	2	0	0	0	0	0	0	0	4	0	0	0	0	8	1	1977	1954	2	1
1969	4	1	2	0	0	0	0	0	0	0	0	0	0	0	0	7	1	1971	1954	1	1
1970	2	0	4	0	0	0	0	0	0	0	3	0	0	0	0	9	1	1980	1954	1	1
1971	1	0	0	0	0	0	0	0	0	0	1	0	0	0	0	2	1	1968	1954	1	1
1972	3	0	0	3	0	0	0	0	0	1	0	0	0	0	0	7	1	1976	1954	1	1
1973	2	0	1	0	0	0	0	0	1	0	1	0	0	0	0	5	1	1979	1955	1	1
1974	0	0	0	0	0	0	0	0	0	0	0	0	0	0	0	0	1	1982	1955	2	1
1975	0	0	0	0	0	0	0	0	0	0	0	0	0	0	0	0	1	1981	1955	1	1
1976	2	0	0	0	0	1	0	0	1	3	7	0	0	0	0	14	1	1970	1955	1	1
1977	2	0	0	3	0	0	0	0	0	0	1	5	0	0	0	11	1	1974	1955	2	1
1978	2	0	0	1	0	0	0	0	0	1	2	0	0	0	0	6	1	1980	1955	1	1
1979	1	1	0	3	0	1	0	0	0	0	0	0	0	0	0	6	1	1977	1956	2	1
1980	3	1	0	0	0	0	0	0	0	0	2	0	0	0	0	6	1	1979	1956	1	1
1981	0	1	0	0	0	1	0	0	0	0	0	0	0	0	0	2	1	1976	1956	1	1
1982	1	0	0	0	0	0	0	0	0	0	0	0	0	0	0	1	1	1982	1957	2	1
1983	1	0	0	0	0	0	0	0	0	0	0	0	0	0	0	1	1	1981	1957	1	1
1984	2	0	2	0	0	0	0	0	0	0	0	0	0	0	0	4	1	1971	1957	2	1
1985	1	0	0	0	0	0	0	0	0	0	0	0	0	0	0	1	1	1983	1957	2	1
1986	1	0	0	1	0	0	0	0	0	0	0	0	0	0	0	2	1	1980	1957	2	1
1987	2	0	0	2	0	0	0	0	0	0	0	0	0	0	0	4	1	1981	1957	2	1
1988	2	0	2	0	0	0	0	0	0	0	0	0	0	0	0	4	1	1983	1957	1	1
1989	4	2	2	0	0	0	0	0	0	0	4	2	0	0	0	14	1	1982	1957	2	1
1990	2	2	0	3	0	0	0	0	0	0	2	0	0	0	0	9	1	1982	1957	2	1
1991	1	0	0	1	0	0	0	0	0	0	0	0	0	0	0	2	1	1982	1958	2	1
1992	3	0	0	0	0	0	0	0	0	1	1	1	0	0	0	6	1	1978	1958	2	1
1993	3	1	1	1	0	1	0	0	0	3	1	0	4	0	0	15	1	1979	1958	1	1
1994	2	0	2	2	0	0	0	0	0	0	0	0	0	0	0	6	1	1974	1958	1	1
1995	1	0	0	0	0	0	0	0	0	0	1	0	0	0	0	2	1	1978	1958	2	1
1996	2	1	0	1	0	0	0	0	0	0	0	0	0	0	0	4	1	1981	1958	2	1
1997	1	1	1	0	0	1	0	0	0	0	0	0	0	0	0	4	1	1983	1958	2	1
1998	0	0	0	0	0	0	0	0	0	0	0	0	0	0	0	0	1	1980	1959	1	1
1999	1	0	1	0	0	0	0	0	0	1	0	0	0	0	0	3	1	1981	1959	1	1
2000	1	0	0	1	0	0	0	0	0	0	0	0	0	0	0	2	1	1977	1959	1	1
2001	3	1	0	1	0	0	0	1	0	0	0	0	0	0	0	6	1	1974	1959	1	1
2002	2	3	1	3	0	0	0	0	0	0	3	1	0	0	0	13	1	1972	1959	2	1
2003	0	0	1	1	0	0	0	0	0	1	2	0	0	0	0	5	1	1979	1960	2	1
[truncated: 8,493 more rows]
